# Supplementary material for: 2-(4,6-Dimethyl­pyrimidin-2-ylsulfan­yl)-N-phenyl­acetamide
Source: Acta Crystallogr Sect E Struct Rep Online. 2008 Mar 29;64(Pt 4):o760. doi: 10.1107/S1600536808007940 (PMC2960928; doi:10.1107/S1600536808007940)
Supplement: Supplementary file 1 [file e-64-0o760-sup1.cif]

##############################################################################
###                                                                        ###
###        Electronic paper (Acta Crystallographica Section E)             ###
###                                                                        ###
##############################################################################
#                                                                            #
# This CIF contains the data in a paper accepted for publication in Acta     #
# Crystallographica Section E. It conforms to the requirements of Notes      #
# for Authors for Section E, and has been peer reviewed under the auspices   #
# of the IUCr Commission on Journals.                                        #
#                                                                            #
# Full details of the Crystallographic Information File format               #
# are given in the paper "The Crystallographic Information File (CIF):       #
# a New Standard Archive File for Crystallography" by S. R. Hall, F. H.      #
# Allen and I. D. Brown [Acta Cryst. (1991), A47, 655-685].                  #
#                                                                            #
# The current version of the core CIF dictionary is obtainable from          #
# ftp://ftp.iucr.org/pub/cif_core.dic. The current version number is 2.4.    #
#                                                                            #
# Software is freely available for graphical display of the structure(s) in  #
# this CIF.  For information consult the CIF home page http://www.iucr.org/  #
# cif/home.html                                                              #
#                                                                            #
# This file may be used for bona fide research purposes within the           #
# scientific community so long as proper attribution is given to the journal # 
# article from which it was obtained.                                        #
#                                                                            #
##############################################################################
                                             
data_global
_audit_creation_method     SHELXL-97
_journal_date_recd_electronic     2008-03-11
_journal_date_accepted     2008-03-24
_journal_name_full     'Acta Crystallographica, Section E'
_journal_year     2008
_journal_volume     64
_journal_issue      4
_journal_page_first     o760
_journal_page_last     o760
_journal_paper_category     QO
_journal_coeditor_code     AT2550
_publ_contact_author_name     'Dr. Wei Wang'
_publ_contact_author_address
; School of Chemical Engineering,
  University of Science and Technology Liaoning,
  Anshan 114002,
  People's Republic of China
;
_publ_contact_author_email     tju_chemistry@yahoo.com.cn
_publ_contact_author_fax     ?
_publ_contact_author_phone     '86 0412 5918516'
_publ_section_title
;
2-(4,6-Dimethylpyrimidin-2-ylsulfanyl)-<i>N</i>-phenylacetamide
;
_publ_section_title_footnote     .
loop_
    _publ_author_name
    _publ_author_footnote
    _publ_author_address
    'Li-Xin Gao' .
;
  School of Chemical Engineering,
  University of Science and Technology Liaoning,
  Anshan 114002,
  People's Republic of China
;
    'Guang-Jun Fang' .
;
  School of Chemical Engineering,
  University of Science and Technology Liaoning,
  Anshan 114002,
  People's Republic of China
;
    'Jin-Guo Feng' .
;
  School of Chemical Engineering,
  University of Science and Technology Liaoning,
  Anshan 114002,
  People's Republic of China
;
    'Dong Liang' .
;
  School of Chemical Engineering,
  University of Science and Technology Liaoning,
  Anshan 114002,
  People's Republic of China
;
    'Wei Wang' .
;
  School of Chemical Engineering,
  University of Science and Technology Liaoning,
  Anshan 114002,
  People's Republic of China
;
data_I
_chemical_name_systematic
;
2-(4,6-dimethylpyrimidin-2-ylsulfanyl)-N-phenylacetamide
;
_chemical_name_common     ?
_chemical_formula_moiety     'C14 H15 N3 O S'
_chemical_formula_sum     'C14 H15 N3 O S'
_chemical_formula_structural     ?
_chemical_formula_analytical     ?
_chemical_formula_iupac     ?
_chemical_formula_weight     273.35
_chemical_melting_point     ?
_symmetry_cell_setting     orthorhombic
_symmetry_space_group_name_H-M     'P b c a '
_symmetry_space_group_name_Hall     '-P 2ac 2ab'
loop_
    _symmetry_equiv_pos_as_xyz
    'x, y, z'
    '-x+1/2, -y, z+1/2'
    '-x, y+1/2, -z+1/2'
    'x+1/2, -y+1/2, -z'
    '-x, -y, -z'
    'x-1/2, y, -z-1/2'
    'x, -y-1/2, z-1/2'
    '-x-1/2, y-1/2, z'
_cell_length_a     9.1691(17)
_cell_length_b     15.485(3)
_cell_length_c     20.798(4)
_cell_angle_alpha     90.00
_cell_angle_beta     90.00
_cell_angle_gamma     90.00
_cell_volume     2952.9(9)
_cell_formula_units_Z     8
_cell_measurement_reflns_used     2395
_cell_measurement_theta_min     2.76
_cell_measurement_theta_max     22.08
_cell_measurement_temperature     571(2)
_exptl_crystal_description     block
_exptl_crystal_colour     colourless
_exptl_crystal_size_max     0.28
_exptl_crystal_size_mid     0.24
_exptl_crystal_size_min     0.14
_exptl_crystal_density_diffrn     1.230
_exptl_crystal_density_meas     ?
_exptl_crystal_density_method     'not measured'
_exptl_crystal_F_000     1152
_exptl_absorpt_coefficient_mu     0.215
_exptl_absorpt_correction_type     'multi-scan'
_exptl_absorpt_process_details     '(SADABS; Sheldrick, 1996)'
_exptl_absorpt_correction_T_min     0.9422
_exptl_absorpt_correction_T_max     0.9705
_exptl_special_details
;
;
_diffrn_ambient_temperature     571(2)
_diffrn_radiation_type     'Mo K\a'
_diffrn_radiation_wavelength     0.71073
_diffrn_radiation_source     'fine-focus sealed tube'
_diffrn_radiation_monochromator     graphite
_diffrn_measurement_device_type     'Bruker SMART CCD area-detector'
_diffrn_measurement_method     '\f and \w scans'
_diffrn_detector_area_resol_mean     ?
_diffrn_reflns_number     14235
_diffrn_reflns_av_R_equivalents     0.0729
_diffrn_reflns_av_sigmaI/netI     0.0547
_diffrn_reflns_theta_min     1.96
_diffrn_reflns_theta_max     25.02
_diffrn_reflns_theta_full     25.02
_diffrn_measured_fraction_theta_max     1.000
_diffrn_measured_fraction_theta_full     1.000
_diffrn_reflns_limit_h_min     -8
_diffrn_reflns_limit_h_max     10
_diffrn_reflns_limit_k_min     -18
_diffrn_reflns_limit_k_max     18
_diffrn_reflns_limit_l_min     -22
_diffrn_reflns_limit_l_max     24
_diffrn_standards_number     0
_diffrn_standards_interval_count     0
_diffrn_standards_interval_time     0
_diffrn_standards_decay_%     0
loop_
    _diffrn_standard_refln_index_h
    _diffrn_standard_refln_index_k
    _diffrn_standard_refln_index_l
    ? ? ?
_refine_special_details
;
 Refinement of F^2^ against ALL reflections.  The weighted R-factor wR and
 goodness of fit S are based on F^2^, conventional R-factors R are based
 on F, with F set to zero for negative F^2^. The threshold expression of
 F^2^ > 2sigma(F^2^) is used only for calculating R-factors(gt) etc. and is
 not relevant to the choice of reflections for refinement.  R-factors based
 on F^2^ are statistically about twice as large as those based on F, and R-
 factors based on ALL data will be even larger.
;
_reflns_number_total     2606
_reflns_number_gt     1494
_reflns_threshold_expression     'I>2\s(I)'
_refine_ls_structure_factor_coef     Fsqd
_refine_ls_matrix_type     full
_refine_ls_R_factor_all     0.0934
_refine_ls_R_factor_gt     0.0403
_refine_ls_wR_factor_gt     0.0912
_refine_ls_wR_factor_ref     0.1159
_refine_ls_goodness_of_fit_ref     1.011
_refine_ls_restrained_S_all     1.011
_refine_ls_number_reflns     2606
_refine_ls_number_parameters     175
_refine_ls_number_restraints     0
_refine_ls_hydrogen_treatment     constr
_refine_ls_weighting_scheme     calc
_refine_ls_weighting_details
              'w=1/[\s^2^(Fo^2^)+(0.0440P)^2^+0.9487P] where P=(Fo^2^+2Fc^2^)/3'
_atom_sites_solution_hydrogens     geom
_atom_sites_solution_primary     direct
_atom_sites_solution_secondary     difmap
_refine_ls_shift/su_max     0.001
_refine_ls_shift/su_mean     0.000
_refine_diff_density_max     0.171
_refine_diff_density_min     -0.159
_refine_ls_extinction_method     SHELXL
_refine_ls_extinction_coef     0.0155(11)
_refine_ls_extinction_expression
                                  'Fc^*^=kFc[1+0.001xFc^2^\l^3^/sin(2\q)]^-1/4^'
loop_
    _atom_type_symbol
    _atom_type_description
    _atom_type_scat_dispersion_real
    _atom_type_scat_dispersion_imag
    _atom_type_scat_source
    C C 0.0033 0.0016
; International Tables
Vol. C, Tables 4.2.6.8 and 6.1.1.4
;
    H H 0.0000 0.0000
; International Tables
Vol. C, Tables 4.2.6.8 and 6.1.1.4
;
    N N 0.0061 0.0033
; International Tables
Vol. C, Tables 4.2.6.8 and 6.1.1.4
;
    O O 0.0106 0.0060
; International Tables
Vol. C, Tables 4.2.6.8 and 6.1.1.4
;
    S S 0.1246 0.1234
; International Tables
Vol. C, Tables 4.2.6.8 and 6.1.1.4
;
_computing_data_collection     'SMART (Bruker, 1997)'
_computing_cell_refinement     'SMART (Bruker, 1997)'
_computing_data_reduction     'SAINT (Bruker, 1997)'
_computing_structure_solution     'SHELXS97 (Sheldrick, 2008)'
_computing_structure_refinement     'SHELXL97 (Sheldrick, 2008)'
_computing_molecular_graphics     'SHELXTL (Sheldrick, 2008)'
_computing_publication_material     'SHELXTL (Sheldrick, 2008)'
loop_
    _atom_site_type_symbol
    _atom_site_label
    _atom_site_fract_x
    _atom_site_fract_y
    _atom_site_fract_z
    _atom_site_U_iso_or_equiv
    _atom_site_adp_type
    _atom_site_calc_flag
    _atom_site_refinement_flags
    _atom_site_occupancy
    _atom_site_disorder_assembly
    _atom_site_disorder_group
    S S1 0.10446(8) 0.82693(5) 0.31856(3) 0.0566(3) Uani d . 1 . .
    O O1 0.08455(18) 0.69624(13) 0.20969(9) 0.0658(6) Uani d . 1 . .
    N N1 0.1800(2) 0.67674(14) 0.37036(10) 0.0540(6) Uani d . 1 . .
    C C8 0.2078(3) 0.70685(17) 0.23078(12) 0.0498(7) Uani d . 1 . .
    C C1 0.0880(3) 0.74194(16) 0.37418(12) 0.0480(7) Uani d . 1 . .
    N N3 0.3186(2) 0.65184(14) 0.22060(10) 0.0539(6) Uani d . 1 . .
    H H3A 0.4015 0.6669 0.2364 0.065 Uiso calc R 1 . .
    C C7 0.2494(3) 0.78653(16) 0.26898(13) 0.0541(7) Uani d . 1 . .
    H H7A 0.2793 0.8316 0.2394 0.065 Uiso calc R 1 . .
    H H7B 0.3324 0.7728 0.2961 0.065 Uiso calc R 1 . .
    C C9 0.3164(3) 0.57251(18) 0.18732(13) 0.0538(7) Uani d . 1 . .
    N N2 -0.0195(3) 0.75292(15) 0.41631(11) 0.0665(7) Uani d . 1 . .
    C C2 0.1643(3) 0.61439(19) 0.41447(15) 0.0643(8) Uani d . 1 . .
    C C14 0.4321(4) 0.51737(19) 0.19623(14) 0.0703(9) Uani d . 1 . .
    H H14 0.5079 0.5332 0.2235 0.084 Uiso calc R 1 . .
    C C10 0.2056(3) 0.5472(2) 0.14672(15) 0.0779(10) Uani d . 1 . .
    H H10 0.1266 0.5837 0.1396 0.093 Uiso calc R 1 . .
    C C3 0.0557(4) 0.6186(2) 0.45961(14) 0.0707(9) Uani d . 1 . .
    H H3 0.0440 0.5748 0.4898 0.085 Uiso calc R 1 . .
    C C4 -0.0353(4) 0.6890(2) 0.45926(15) 0.0774(10) Uani d . 1 . .
    C C13 0.4371(5) 0.4388(2) 0.16514(18) 0.0922(12) Uani d . 1 . .
    H H13 0.5167 0.4025 0.1712 0.111 Uiso calc R 1 . .
    C C12 0.3259(6) 0.4141(2) 0.12546(18) 0.0939(12) Uani d . 1 . .
    H H12 0.3289 0.3608 0.1048 0.113 Uiso calc R 1 . .
    C C6 0.2714(4) 0.5413(2) 0.41157(19) 0.1032(13) Uani d . 1 . .
    H H6A 0.2749 0.5188 0.3686 0.155 Uiso calc R 1 . .
    H H6B 0.2415 0.4965 0.4406 0.155 Uiso calc R 1 . .
    H H6C 0.3663 0.5618 0.4236 0.155 Uiso calc R 1 . .
    C C11 0.2113(5) 0.4679(3) 0.11651(17) 0.0930(12) Uani d . 1 . .
    H H11 0.1354 0.4512 0.0896 0.112 Uiso calc R 1 . .
    C C5 -0.1579(6) 0.6993(3) 0.5073(2) 0.147(2) Uani d . 1 . .
    H H5A -0.1525 0.7555 0.5266 0.221 Uiso calc R 1 . .
    H H5B -0.1491 0.6559 0.5400 0.221 Uiso calc R 1 . .
    H H5C -0.2498 0.6929 0.4857 0.221 Uiso calc R 1 . .
loop_
    _atom_site_aniso_label
    _atom_site_aniso_U_11
    _atom_site_aniso_U_22
    _atom_site_aniso_U_33
    _atom_site_aniso_U_12
    _atom_site_aniso_U_13
    _atom_site_aniso_U_23
    S1 0.0512(4) 0.0549(4) 0.0636(5) 0.0038(4) 0.0011(4) 0.0005(4)
    O1 0.0307(10) 0.0895(15) 0.0773(13) -0.0027(10) -0.0043(9) -0.0168(11)
    N1 0.0526(14) 0.0541(13) 0.0554(14) 0.0043(12) -0.0011(11) -0.0041(12)
    C8 0.0318(15) 0.0690(17) 0.0486(16) -0.0061(14) 0.0067(12) 0.0041(14)
    C1 0.0472(16) 0.0529(16) 0.0438(15) -0.0019(14) -0.0039(13) -0.0085(12)
    N3 0.0309(12) 0.0714(16) 0.0595(14) -0.0028(11) 0.0009(10) -0.0078(12)
    C7 0.0362(14) 0.0618(16) 0.0641(18) -0.0076(13) -0.0001(13) 0.0049(14)
    C9 0.0445(16) 0.0656(18) 0.0514(17) -0.0071(15) 0.0112(14) 0.0026(15)
    N2 0.0706(17) 0.0670(16) 0.0620(16) 0.0121(14) 0.0178(14) 0.0002(13)
    C2 0.072(2) 0.0547(18) 0.066(2) 0.0035(16) -0.0021(18) -0.0043(16)
    C14 0.075(2) 0.069(2) 0.067(2) -0.0001(18) -0.0013(17) 0.0073(16)
    C10 0.059(2) 0.101(3) 0.073(2) -0.0015(18) 0.0026(17) -0.026(2)
    C3 0.092(2) 0.0622(19) 0.0583(19) -0.0038(19) 0.0064(18) 0.0034(15)
    C4 0.089(2) 0.078(2) 0.065(2) 0.009(2) 0.0241(19) 0.0003(18)
    C13 0.124(4) 0.066(2) 0.087(3) 0.019(2) 0.012(2) 0.007(2)
    C12 0.137(4) 0.071(2) 0.074(3) -0.017(3) 0.028(3) -0.013(2)
    C6 0.113(3) 0.075(2) 0.122(3) 0.031(2) 0.010(3) 0.016(2)
    C11 0.091(3) 0.109(3) 0.079(3) -0.018(3) 0.010(2) -0.030(2)
    C5 0.175(5) 0.138(4) 0.129(4) 0.045(3) 0.100(3) 0.029(3)
_geom_special_details
;
 All esds (except the esd in the dihedral angle between two l.s. planes)
 are estimated using the full covariance matrix.  The cell esds are taken
 into account individually in the estimation of esds in distances, angles
 and torsion angles; correlations between esds in cell parameters are only
 used when they are defined by crystal symmetry.  An approximate (isotropic)
 treatment of cell esds is used for estimating esds involving l.s. planes.
;
loop_
    _geom_bond_atom_site_label_1
    _geom_bond_atom_site_label_2
    _geom_bond_site_symmetry_2
    _geom_bond_distance
    _geom_bond_publ_flag
    S1 C1 . 1.759(3) no
    S1 C7 . 1.795(3) no
    O1 C8 . 1.223(3) ?
    N1 C1 . 1.318(3) ?
    N1 C2 . 1.340(3) ?
    C8 N3 . 1.343(3) ?
    C8 C7 . 1.516(3) ?
    C1 N2 . 1.330(3) ?
    N3 C9 . 1.410(3) ?
    N3 H3A . 0.8600 ?
    C7 H7A . 0.9700 ?
    C7 H7B . 0.9700 ?
    C9 C14 . 1.375(4) ?
    C9 C10 . 1.378(4) ?
    N2 C4 . 1.341(4) ?
    C2 C3 . 1.370(4) ?
    C2 C6 . 1.500(4) ?
    C14 C13 . 1.378(4) ?
    C14 H14 . 0.9300 ?
    C10 C11 . 1.380(4) ?
    C10 H10 . 0.9300 ?
    C3 C4 . 1.373(4) ?
    C3 H3 . 0.9300 ?
    C4 C5 . 1.512(5) ?
    C13 C12 . 1.367(5) ?
    C13 H13 . 0.9300 ?
    C12 C11 . 1.354(5) ?
    C12 H12 . 0.9300 ?
    C6 H6A . 0.9600 ?
    C6 H6B . 0.9600 ?
    C6 H6C . 0.9600 ?
    C11 H11 . 0.9300 ?
    C5 H5A . 0.9600 ?
    C5 H5B . 0.9600 ?
    C5 H5C . 0.9600 ?
loop_
    _geom_angle_atom_site_label_1
    _geom_angle_atom_site_label_2
    _geom_angle_atom_site_label_3
    _geom_angle_site_symmetry_1
    _geom_angle_site_symmetry_3
    _geom_angle
    _geom_angle_publ_flag
    C1 S1 C7 . . 100.40(13) ?
    C1 N1 C2 . . 116.2(2) ?
    O1 C8 N3 . . 123.9(2) ?
    O1 C8 C7 . . 122.0(2) yes
    N3 C8 C7 . . 114.1(2) yes
    N1 C1 N2 . . 127.7(2) ?
    N1 C1 S1 . . 118.6(2) ?
    N2 C1 S1 . . 113.7(2) ?
    C8 N3 C9 . . 128.2(2) ?
    C8 N3 H3A . . 115.9 ?
    C9 N3 H3A . . 115.9 ?
    C8 C7 S1 . . 113.47(17) ?
    C8 C7 H7A . . 108.9 ?
    S1 C7 H7A . . 108.9 ?
    C8 C7 H7B . . 108.9 ?
    S1 C7 H7B . . 108.9 ?
    H7A C7 H7B . . 107.7 ?
    C14 C9 C10 . . 118.4(3) ?
    C14 C9 N3 . . 117.6(3) ?
    C10 C9 N3 . . 124.0(3) ?
    C1 N2 C4 . . 115.1(2) ?
    N1 C2 C3 . . 120.9(3) ?
    N1 C2 C6 . . 116.5(3) ?
    C3 C2 C6 . . 122.6(3) ?
    C9 C14 C13 . . 120.7(3) ?
    C9 C14 H14 . . 119.6 ?
    C13 C14 H14 . . 119.6 ?
    C9 C10 C11 . . 120.3(3) ?
    C9 C10 H10 . . 119.9 ?
    C11 C10 H10 . . 119.9 ?
    C2 C3 C4 . . 118.4(3) ?
    C2 C3 H3 . . 120.8 ?
    C4 C3 H3 . . 120.8 ?
    N2 C4 C3 . . 121.6(3) ?
    N2 C4 C5 . . 116.3(3) ?
    C3 C4 C5 . . 122.1(3) ?
    C12 C13 C14 . . 120.4(4) ?
    C12 C13 H13 . . 119.8 ?
    C14 C13 H13 . . 119.8 ?
    C11 C12 C13 . . 119.3(3) ?
    C11 C12 H12 . . 120.4 ?
    C13 C12 H12 . . 120.4 ?
    C2 C6 H6A . . 109.5 ?
    C2 C6 H6B . . 109.5 ?
    H6A C6 H6B . . 109.5 ?
    C2 C6 H6C . . 109.5 ?
    H6A C6 H6C . . 109.5 ?
    H6B C6 H6C . . 109.5 ?
    C12 C11 C10 . . 121.0(4) ?
    C12 C11 H11 . . 119.5 ?
    C10 C11 H11 . . 119.5 ?
    C4 C5 H5A . . 109.5 ?
    C4 C5 H5B . . 109.5 ?
    H5A C5 H5B . . 109.5 ?
    C4 C5 H5C . . 109.5 ?
    H5A C5 H5C . . 109.5 ?
    H5B C5 H5C . . 109.5 ?
loop_
    _geom_torsion_atom_site_label_1
    _geom_torsion_atom_site_label_2
    _geom_torsion_atom_site_label_3
    _geom_torsion_atom_site_label_4
    _geom_torsion_site_symmetry_1
    _geom_torsion_site_symmetry_2
    _geom_torsion_site_symmetry_3
    _geom_torsion_site_symmetry_4
    _geom_torsion
    _geom_torsion_publ_flag
    C2 N1 C1 N2 . . . . -0.7(4) ?
    C2 N1 C1 S1 . . . . 178.98(19) ?
    C7 S1 C1 N1 . . . . 3.4(2) ?
    C7 S1 C1 N2 . . . . -176.94(19) ?
    O1 C8 N3 C9 . . . . -2.5(4) no
    C7 C8 N3 C9 . . . . 179.8(2) ?
    O1 C8 C7 S1 . . . . 34.4(3) ?
    N3 C8 C7 S1 . . . . -147.93(19) ?
    C1 S1 C7 C8 . . . . 66.6(2) ?
    C8 N3 C9 C14 . . . . -164.3(3) no
    C8 N3 C9 C10 . . . . 15.6(4) ?
    N1 C1 N2 C4 . . . . -0.6(4) ?
    S1 C1 N2 C4 . . . . 179.7(2) ?
    C1 N1 C2 C3 . . . . 1.5(4) ?
    C1 N1 C2 C6 . . . . -178.3(3) ?
    C10 C9 C14 C13 . . . . 0.1(4) ?
    N3 C9 C14 C13 . . . . -179.9(3) ?
    C14 C9 C10 C11 . . . . 0.6(5) ?
    N3 C9 C10 C11 . . . . -179.3(3) ?
    N1 C2 C3 C4 . . . . -1.0(4) ?
    C6 C2 C3 C4 . . . . 178.7(3) ?
    C1 N2 C4 C3 . . . . 1.1(4) ?
    C1 N2 C4 C5 . . . . -179.3(3) ?
    C2 C3 C4 N2 . . . . -0.3(5) ?
    C2 C3 C4 C5 . . . . -179.9(4) ?
    C9 C14 C13 C12 . . . . -0.8(5) ?
    C14 C13 C12 C11 . . . . 0.6(5) ?
    C13 C12 C11 C10 . . . . 0.1(6) ?
    C9 C10 C11 C12 . . . . -0.8(5) ?
