# Supplementary material for: 2-(4,6-Dimethyl­pyrimidin-2-ylsulfan­yl)-N-phenyl­acetamide
Source: Acta Crystallogr Sect E Struct Rep Online. 2008 Mar 29;64(Pt 4):o760. doi: 10.1107/S1600536808007940 (PMC2960928; doi:10.1107/S1600536808007940)
Supplement: Supplementary file 2 [file e-64-0o760-Isup2.hkl]

# 
# h,k,l, Fc-squared, Fo-squared, sigma(Fo-squared) and status flag 
# 
data_I
_shelx_title ' 070925D in Pbca' 
_shelx_refln_list_code          4 
_shelx_F_calc_maximum      218.41 
_exptl_crystal_F_000      1152.00 
_reflns_d_resolution_high  0.8402 
 
loop_ 
 _symmetry_equiv_pos_as_xyz 
 'x, y, z' 
 '-x+1/2, -y, z+1/2' 
 '-x, y+1/2, -z+1/2' 
 'x+1/2, -y+1/2, -z' 
 '-x, -y, -z' 
 'x-1/2, y, -z-1/2' 
 'x, -y-1/2, z-1/2' 
 '-x-1/2, y-1/2, z' 
 
_cell_length_a     9.1691 
_cell_length_b    15.4846 
_cell_length_c    20.7981 
_cell_angle_alpha  90.000 
_cell_angle_beta   90.000 
_cell_angle_gamma  90.000 
 
_shelx_F_squared_multiplier     1.000 
 
loop_ 
 _refln_index_h 
 _refln_index_k 
 _refln_index_l 
 _refln_F_squared_calc 
 _refln_F_squared_meas 
 _refln_F_squared_sigma 
 _refln_observed_status 
   2   0   0     9307.29     8765.61    412.10 o 
   4   0   0      817.13      744.51     27.86 o 
   6   0   0      908.93     1009.89     40.28 o 
   8   0   0      869.04      761.14     57.71 o 
  10   0   0      853.55      877.37     72.17 o 
   2   1   0    26762.36    26532.46    512.44 o 
   4   1   0     2923.76     2904.45     62.12 o 
   6   1   0      989.61      919.89     26.81 o 
   8   1   0     2767.76     2771.15     82.44 o 
  10   1   0       24.22       58.80     28.83 o 
   0   2   0    21280.48    24038.11    765.91 o 
   2   2   0     5457.39     5482.35    103.80 o 
   4   2   0     1604.91     1591.83     38.33 o 
   6   2   0      706.86      724.80     24.20 o 
   8   2   0      174.09      237.85     25.72 o 
  10   2   0      198.31      191.64     35.35 o 
   2   3   0        0.30        2.54      8.46 o 
   4   3   0      230.63      298.05     19.05 o 
   6   3   0       16.51       26.38     14.67 o 
   8   3   0      964.59      854.95     38.09 o 
  10   3   0      114.72      156.52     34.75 o 
   0   4   0     2112.08     2090.50     41.41 o 
   2   4   0      305.60      351.43     20.24 o 
   4   4   0     4521.41     4667.92     93.74 o 
   6   4   0     1128.27     1199.98     53.37 o 
   8   4   0       68.92       95.98     21.90 o 
  10   4   0        0.80       -0.21     28.75 o 
   2   5   0     3357.54     3583.29     61.08 o 
   4   5   0      108.68       71.06     15.90 o 
   6   5   0      289.74      326.32     31.96 o 
   8   5   0       28.14       14.90     24.85 o 
  10   5   0       54.12       43.51     29.39 o 
   0   6   0     3235.47     3113.38     75.49 o 
   2   6   0      311.66      387.12     11.27 o 
   4   6   0     2286.50     2234.21    109.01 o 
   6   6   0      615.42      612.23     38.62 o 
   8   6   0        3.12      -16.14     25.75 o 
  10   6   0      155.13      168.59     50.24 o 
   2   7   0      472.04      360.17     11.83 o 
   4   7   0      370.13      392.57     27.97 o 
   6   7   0      431.90      515.50     39.11 o 
   8   7   0      457.86      540.55     48.45 o 
  10   7   0       36.64       40.95     30.28 o 
   0   8   0     9611.02     9263.28    359.32 o 
   2   8   0     1517.71     1507.27     28.79 o 
   4   8   0      546.67      595.10     28.18 o 
   6   8   0      320.28      323.69     34.37 o 
   8   8   0        5.09      -39.92     26.62 o 
   2   9   0     2110.66     1972.50     36.27 o 
   4   9   0        3.14       14.10     13.44 o 
   6   9   0       51.28       41.65     17.92 o 
   8   9   0      156.29      130.21     37.16 o 
   0  10   0       25.10       30.81     10.21 o 
   2  10   0        5.41       -1.51      7.72 o 
   4  10   0       13.81        4.30     12.96 o 
   6  10   0       76.94       70.28     23.24 o 
   8  10   0        0.00       -0.41     23.89 o 
   2  11   0       71.50       74.03     11.77 o 
   4  11   0      670.30      615.11     28.38 o 
   6  11   0      403.06      409.90     30.47 o 
   8  11   0       74.69       55.81     26.82 o 
   0  12   0      502.83      454.83     21.12 o 
   2  12   0      529.61      555.61     27.71 o 
   4  12   0     1120.43     1072.66     38.37 o 
   6  12   0        3.75       29.57     20.03 o 
   8  12   0        1.52        4.33     26.70 o 
   2  13   0      781.30      752.92     36.96 o 
   4  13   0       14.77       32.50     16.81 o 
   6  13   0      500.19      602.20     37.58 o 
   0  14   0     1178.93     1264.37     40.02 o 
   2  14   0      265.74      258.44     20.10 o 
   4  14   0      221.40      277.04     27.06 o 
   6  14   0       59.97       49.21     22.60 o 
   2  15   0      715.78      700.49     40.08 o 
   4  15   0       18.75       32.97     20.77 o 
   6  15   0        6.60        6.65     24.79 o 
   0  16   0      152.24      100.06     33.85 o 
   2  16   0      300.44      337.26     24.58 o 
   4  16   0       18.33       16.14     22.50 o 
   2  17   0       28.70       51.53     22.54 o 
   4  17   0        0.37      -19.71     34.08 o 
   0  18   0       45.63       23.98     38.67 o 
   2  18   0        2.78       -5.17     34.87 o 
   1   1   1     7294.15     7495.90    161.74 o 
   2   1   1     5713.92     5606.57     74.39 o 
   3   1   1       80.97       76.09      5.53 o 
   4   1   1      825.90      798.35     15.80 o 
   5   1   1       73.49       57.98      7.56 o 
   6   1   1       96.22       92.48     10.68 o 
   7   1   1       58.99       35.17      9.50 o 
   8   1   1        0.20        0.18     13.14 o 
   9   1   1      321.62      297.68     23.81 o 
  10   1   1       24.75       11.57     20.03 o 
   0   2   1     5108.88     5504.40    127.22 o 
   1   2   1     1085.69     1069.65     14.89 o 
   2   2   1     4116.38     3995.75     54.46 o 
   3   2   1      381.84      365.22      9.30 o 
   4   2   1      393.17      341.31     10.85 o 
   5   2   1        5.73        3.74      6.11 o 
   6   2   1     1813.46     1844.14     31.54 o 
   7   2   1      344.40      388.55     18.82 o 
   8   2   1     1675.68     1587.97     36.06 o 
   9   2   1       14.12       -4.50     16.51 o 
  10   2   1        1.99       -9.57     19.21 o 
   1   3   1     2439.52     2380.03     32.85 o 
   2   3   1      284.95      245.40      8.17 o 
   3   3   1     2400.52     2654.99     43.41 o 
   4   3   1      154.08      201.19     14.14 o 
   5   3   1     3630.91     3547.52     53.77 o 
   6   3   1     1011.78      932.36     21.83 o 
   7   3   1        0.11      -14.45     12.09 o 
   8   3   1       70.73      111.05     15.75 o 
   9   3   1      162.29      149.33     18.49 o 
  10   3   1       72.27       63.02     24.46 o 
   0   4   1       21.38       10.00      2.97 o 
   1   4   1     8665.80     8320.45     85.24 o 
   2   4   1      296.58      291.56      8.54 o 
   3   4   1     2039.78     2159.32     36.99 o 
   4   4   1      154.25      128.39      9.07 o 
   5   4   1      326.74      295.37     12.71 o 
   6   4   1      480.79      465.00     23.37 o 
   7   4   1      231.38      236.80     21.47 o 
   8   4   1      896.67      908.55     28.15 o 
   9   4   1        5.84       -9.79     14.89 o 
  10   4   1        0.58      -29.23     19.49 o 
   1   5   1      751.74      746.08      9.59 o 
   2   5   1      261.48      284.41      8.99 o 
   3   5   1      354.01      327.00     11.48 o 
   4   5   1     2399.26     2423.45     62.03 o 
   5   5   1      116.79       90.78     10.16 o 
   6   5   1      905.41      894.38     31.51 o 
   7   5   1       38.89       44.44     15.79 o 
   8   5   1       13.29        1.15     15.06 o 
   9   5   1       22.43        7.72     15.88 o 
  10   5   1       52.91       67.36     21.44 o 
   0   6   1      626.41      629.52     12.63 o 
   1   6   1      568.43      579.89      8.60 o 
   2   6   1       23.04       17.00      3.96 o 
   3   6   1     1412.11     1566.53     30.15 o 
   4   6   1        1.57      -10.90      9.31 o 
   5   6   1        1.48       -6.15     11.53 o 
   6   6   1       14.51       -4.01     14.26 o 
   7   6   1       46.89       34.20     16.55 o 
   8   6   1      268.50      301.18     40.64 o 
   9   6   1        0.39       -3.45     18.62 o 
  10   6   1      108.83       95.84     23.04 o 
   1   7   1      100.17      110.37      4.96 o 
   2   7   1     1332.90     1272.11     17.43 o 
   3   7   1       11.99        4.66      5.61 o 
   4   7   1       61.52       65.13     10.70 o 
   5   7   1       25.59       16.39     12.15 o 
   6   7   1        0.48      -18.50     14.18 o 
   7   7   1       12.42        6.70     16.97 o 
   8   7   1      252.35      247.91     35.77 o 
   9   7   1        1.20       -9.00     19.97 o 
  10   7   1        2.71      -30.83     20.55 o 
   0   8   1        0.18       19.14      5.40 o 
   1   8   1        3.80        3.32      3.68 o 
   2   8   1      771.11      727.45     12.71 o 
   3   8   1      942.68      871.27     17.76 o 
   4   8   1     1094.65     1025.26     23.54 o 
   5   8   1       36.87       29.79     11.66 o 
   6   8   1      260.98      274.10     21.65 o 
   7   8   1       17.46       18.92     18.18 o 
   8   8   1       14.75       -2.57     19.99 o 
   9   8   1        6.54       -1.27     23.44 o 
   1   9   1      662.10      650.27     10.95 o 
   2   9   1     3665.95     3734.65     45.23 o 
   3   9   1      202.83      195.08     11.87 o 
   4   9   1      150.55      130.72     12.30 o 
   5   9   1      301.30      295.41     18.17 o 
   6   9   1      113.67      115.65     14.64 o 
   7   9   1       18.79       -1.93     16.73 o 
   8   9   1      180.08      206.26     23.73 o 
   9   9   1       40.74        9.58     21.61 o 
   0  10   1     1453.02     1410.83     26.02 o 
   1  10   1      406.11      392.86      9.21 o 
   2  10   1      904.28      947.09     16.18 o 
   3  10   1      330.72      352.02     15.10 o 
   4  10   1      983.07      911.40     23.48 o 
   5  10   1       32.92        8.83     11.00 o 
   6  10   1      544.76      568.06     23.05 o 
   7  10   1       59.34       62.20     17.28 o 
   8  10   1       36.02       19.34     21.24 o 
   9  10   1        1.94       -0.10     19.72 o 
   1  11   1        1.85        1.72      5.14 o 
   2  11   1      644.05      646.17     17.65 o 
   3  11   1       63.53       57.10      9.47 o 
   4  11   1      138.42      145.02     15.14 o 
   5  11   1      671.06      648.23     26.56 o 
   6  11   1       86.06       72.18     14.97 o 
   7  11   1        0.00       -8.03     14.77 o 
   8  11   1      149.20      176.69     27.82 o 
   0  12   1        2.50        9.79      8.56 o 
   1  12   1       25.22       17.40      6.37 o 
   2  12   1       85.10       77.56      9.24 o 
   3  12   1      316.57      363.42     16.34 o 
   4  12   1      143.80      178.22     15.28 o 
   5  12   1       83.66       77.78     13.98 o 
   6  12   1       25.66       39.65     15.27 o 
   7  12   1       53.26       61.32     17.22 o 
   8  12   1        0.63      -10.43     17.93 o 
   1  13   1       42.59       33.78      7.65 o 
   2  13   1      426.34      432.29     14.66 o 
   3  13   1       51.60       43.12     11.38 o 
   4  13   1      185.85      184.04     19.42 o 
   5  13   1        3.06      -11.80     13.43 o 
   6  13   1       44.78       48.49     15.91 o 
   7  13   1       42.84       36.27     17.52 o 
   0  14   1      170.11      190.71     15.05 o 
   1  14   1        1.87      -12.35      8.31 o 
   2  14   1       14.59       16.06     10.23 o 
   3  14   1       21.71        5.25     11.09 o 
   4  14   1       34.38       35.99     14.20 o 
   5  14   1        1.07       -4.00     14.13 o 
   6  14   1        4.89        6.43     15.26 o 
   7  14   1        0.46      -14.04     19.71 o 
   1  15   1       48.50       39.40     10.19 o 
   2  15   1       99.73      157.20     13.12 o 
   3  15   1        1.83      -19.51     13.01 o 
   4  15   1       62.65       66.20     16.02 o 
   5  15   1        1.14        4.43     17.75 o 
   6  15   1       58.38       49.63     19.98 o 
   0  16   1      242.42      291.00     27.67 o 
   1  16   1       27.82       13.15     14.71 o 
   2  16   1       66.78       71.47     14.01 o 
   3  16   1        7.51        5.87     16.78 o 
   4  16   1       92.99      127.73     20.31 o 
   5  16   1        0.67      -28.10     18.74 o 
   1  17   1        4.52      -18.26     18.08 o 
   2  17   1       39.86       56.44     18.29 o 
   3  17   1        0.20       -6.48     20.86 o 
   4  17   1       85.42       76.12     24.41 o 
   0  18   1        9.44       48.59     36.32 o 
   1  18   1        0.45      -36.19     24.13 o 
   2  18   1        2.88       -8.43     25.44 o 
   0   0   2    29962.30    28284.73    900.81 o 
   1   0   2       24.34       22.70      5.17 o 
   2   0   2     5511.53     5024.07     95.10 o 
   3   0   2     1581.59     1509.32     34.60 o 
   4   0   2     1998.50     1997.49     48.78 o 
   5   0   2      930.70     1047.75     32.35 o 
   6   0   2     2334.88     2302.85     49.04 o 
   7   0   2     2040.91     1998.62     51.39 o 
   8   0   2      107.02      147.31     22.45 o 
   9   0   2        6.43        7.47     34.85 o 
  10   0   2      415.39      472.82     44.67 o 
   1   1   2    23146.21    23380.83   1016.09 o 
   2   1   2    10544.53    10644.78    126.98 o 
   3   1   2      381.40      364.14      8.78 o 
   4   1   2     2900.82     2983.83     41.52 o 
   5   1   2       58.99       46.22      7.34 o 
   6   1   2       92.84       66.09      8.67 o 
   7   1   2       13.30       -3.36      8.36 o 
   8   1   2      888.92      872.71     26.14 o 
   9   1   2       28.67       17.13     17.34 o 
  10   1   2       78.84       78.99     21.62 o 
   0   2   2     1985.50     1987.94     49.01 o 
   1   2   2    16878.15    16139.49    448.42 o 
   2   2   2     8940.77     9009.06    201.86 o 
   3   2   2     1423.57     1336.38     22.09 o 
   4   2   2      232.77      232.54     11.91 o 
   5   2   2      260.68      278.56     11.28 o 
   6   2   2     1719.65     1643.69     29.16 o 
   7   2   2      138.26      148.95     12.69 o 
   8   2   2       43.02       33.69     13.37 o 
   9   2   2      253.19      307.83     23.79 o 
  10   2   2       75.03       85.24     22.42 o 
   1   3   2     6410.62     6540.84     97.94 o 
   2   3   2     8787.06     8725.57    124.40 o 
   3   3   2      697.64      643.61     15.83 o 
   4   3   2        4.69        6.05      4.88 o 
   5   3   2        0.03      -10.13      6.75 o 
   6   3   2      360.55      342.72     15.35 o 
   7   3   2       10.62       15.47     11.96 o 
   8   3   2        3.29       -7.65     12.49 o 
   9   3   2       78.00       86.11     17.40 o 
  10   3   2       32.45       -5.37     20.51 o 
   0   4   2      168.87      141.65      5.77 o 
   1   4   2      438.72      439.43      7.26 o 
   2   4   2       86.45      100.91      6.73 o 
   3   4   2      954.05      907.24     19.62 o 
   4   4   2      223.65      231.75     11.56 o 
   5   4   2       32.76       38.80      9.45 o 
   6   4   2      439.72      464.59     25.67 o 
   7   4   2       91.53       95.51     15.31 o 
   8   4   2       14.62        2.94     14.50 o 
   9   4   2        5.52      -15.14     15.35 o 
  10   4   2       63.24       65.52     21.86 o 
   1   5   2     1017.06     1023.12     12.07 o 
   2   5   2        7.53        0.85      4.30 o 
   3   5   2     4260.19     4498.96     63.66 o 
   4   5   2      910.54      870.06     20.85 o 
   5   5   2       11.71       -6.46      8.77 o 
   6   5   2      684.09      649.99     39.43 o 
   7   5   2       25.84       20.42     15.37 o 
   8   5   2      144.45      154.89     19.98 o 
   9   5   2       19.31       26.58     18.69 o 
  10   5   2       10.02       -5.51     20.36 o 
   0   6   2     6860.62     6679.02     87.00 o 
   1   6   2     3676.62     3675.84     35.67 o 
   2   6   2      855.84      838.53     13.43 o 
   3   6   2      125.24       83.33      7.86 o 
   4   6   2     1243.95     1138.92     22.88 o 
   5   6   2      301.90      368.81     21.00 o 
   6   6   2      290.17      384.30     24.49 o 
   7   6   2       14.34      -10.66     15.18 o 
   8   6   2        4.26       19.34     15.97 o 
   9   6   2        0.14       -3.45     18.22 o 
  10   6   2      124.96      140.58     23.22 o 
   1   7   2       35.92        9.62      3.42 o 
   2   7   2     5029.57     5265.10     59.23 o 
   3   7   2     1526.44     1380.90     23.66 o 
   4   7   2      376.76      375.78     16.92 o 
   5   7   2      278.05      282.71     17.12 o 
   6   7   2       26.32       28.83     22.35 o 
   7   7   2        7.81       -2.31     17.07 o 
   8   7   2      296.59      307.97     28.30 o 
   9   7   2       28.78       43.33     20.49 o 
  10   7   2        5.28      -26.95     21.24 o 
   0   8   2     5294.06     5374.18     72.77 o 
   1   8   2      122.72      120.14      5.54 o 
   2   8   2       60.67       37.46      5.37 o 
   3   8   2        2.81       -8.51      6.08 o 
   4   8   2      267.09      266.25     13.84 o 
   5   8   2       77.01       90.47     13.26 o 
   6   8   2      333.42      334.58     21.13 o 
   7   8   2       87.06       65.07     16.75 o 
   8   8   2        0.00      -18.31     19.54 o 
   9   8   2       20.98       -3.29     20.63 o 
   1   9   2      966.42      973.29     13.92 o 
   2   9   2     2124.72     2203.60     30.29 o 
   3   9   2       92.92      118.55      9.55 o 
   4   9   2      183.31      208.24     17.52 o 
   5   9   2        8.61        9.19     10.95 o 
   6   9   2       21.78       -1.66     14.75 o 
   7   9   2       15.79       12.90     16.59 o 
   8   9   2       99.75      114.78     21.04 o 
   9   9   2        2.30      -26.73     21.87 o 
   0  10   2        0.04        2.37      6.71 o 
   1  10   2        3.03       -0.44      4.70 o 
   2  10   2        1.97        3.24      5.66 o 
   3  10   2      224.04      250.08     12.78 o 
   4  10   2      165.58      163.79     14.07 o 
   5  10   2        1.23       -8.17     10.95 o 
   6  10   2      318.87      363.58     20.61 o 
   7  10   2      168.81      157.60     20.08 o 
   8  10   2       18.04      -13.84     19.24 o 
   9  10   2       20.33        0.73     34.87 o 
   1  11   2      268.55      256.45      8.83 o 
   2  11   2       10.26        7.74      7.08 o 
   3  11   2       25.80       19.05      9.28 o 
   4  11   2      676.23      694.08     21.47 o 
   5  11   2      106.44      120.19     14.61 o 
   6  11   2      137.02      114.41     16.33 o 
   7  11   2        0.15       -9.53     15.17 o 
   8  11   2        3.78      -21.77     16.82 o 
   0  12   2      358.47      366.02     17.21 o 
   1  12   2       82.17       99.53      7.58 o 
   2  12   2       46.64       20.90      8.21 o 
   3  12   2      458.38      462.51     16.80 o 
   4  12   2      548.97      525.22     20.63 o 
   5  12   2        8.32       12.33     12.36 o 
   6  12   2        0.07        2.69     14.60 o 
   7  12   2      214.85      200.13     19.63 o 
   8  12   2        0.67      -30.43     20.29 o 
   1  13   2     1539.55     1537.08     23.81 o 
   2  13   2      114.02      129.12     13.27 o 
   3  13   2       75.58       62.70     11.66 o 
   4  13   2       47.84       63.68     13.91 o 
   5  13   2      124.58      143.57     16.67 o 
   6  13   2      115.13      135.97     17.14 o 
   7  13   2       68.36       44.24     20.15 o 
   0  14   2      128.19      135.95     16.91 o 
   1  14   2      746.21      723.64     17.17 o 
   2  14   2      131.72      142.06     14.68 o 
   3  14   2      235.72      251.24     21.62 o 
   4  14   2      283.82      290.80     19.14 o 
   5  14   2       48.27       53.56     18.25 o 
   6  14   2       49.19       20.46     17.98 o 
   7  14   2       15.70       29.87     20.80 o 
   1  15   2      277.36      307.70     15.67 o 
   2  15   2      135.07      177.44     15.69 o 
   3  15   2       25.61        7.29     13.96 o 
   4  15   2       15.03       -3.26     15.89 o 
   5  15   2       28.25       46.87     20.25 o 
   6  15   2        0.47       30.61     19.21 o 
   0  16   2       79.87      121.91     20.95 o 
   1  16   2       26.24       24.86     13.59 o 
   2  16   2        3.29        9.91     18.53 o 
   3  16   2        1.37      -23.84     15.89 o 
   4  16   2       34.95       -0.58     21.32 o 
   5  16   2       22.36       30.05     25.26 o 
   1  17   2        9.45      -12.48     19.45 o 
   2  17   2        4.11        2.44     18.74 o 
   3  17   2       11.79       -1.99     22.15 o 
   4  17   2        0.79        4.84     23.30 o 
   0  18   2       25.17       32.75     41.27 o 
   1  18   2       90.77      111.92     30.48 o 
   2  18   2        2.52        1.46     21.32 o 
   1   1   3        0.29       -1.37      2.35 o 
   2   1   3     5268.73     5270.08     70.72 o 
   3   1   3        0.60       -2.96      3.48 o 
   4   1   3      481.28      566.48     12.82 o 
   5   1   3      630.82      675.81     16.95 o 
   6   1   3       44.78       51.79      8.75 o 
   7   1   3       51.77       28.78      9.68 o 
   8   1   3       21.65       16.09     12.54 o 
   9   1   3      434.81      424.46     27.79 o 
  10   1   3       42.33       40.58     20.96 o 
   0   2   3     1405.41     1347.20     35.69 o 
   1   2   3     3415.60     3409.62     42.75 o 
   2   2   3      220.13      159.51     11.00 o 
   3   2   3     3969.03     4059.49     52.44 o 
   4   2   3       68.85       94.59      7.05 o 
   5   2   3       30.36       32.20      6.74 o 
   6   2   3       71.67       53.68      8.50 o 
   7   2   3      720.66      697.37     21.58 o 
   8   2   3      173.07      206.61     16.99 o 
   9   2   3      264.19      274.03     23.02 o 
  10   2   3       57.07       57.02     22.64 o 
   1   3   3    22805.27    22967.24    576.41 o 
   2   3   3      841.25      833.13     12.88 o 
   3   3   3      991.98      953.03     17.50 o 
   4   3   3     1127.90     1272.14     22.84 o 
   5   3   3     7456.21     7296.39     93.54 o 
   6   3   3      266.49      294.16     17.51 o 
   7   3   3      141.39      135.23     15.66 o 
   8   3   3      117.84       93.44     15.29 o 
   9   3   3      327.51      403.96     26.36 o 
  10   3   3       23.61       20.78     20.97 o 
   0   4   3      345.11      329.22     10.50 o 
   1   4   3      453.15      367.37      7.91 o 
   2   4   3       22.12       35.71      7.23 o 
   3   4   3     5462.35     5481.86     82.12 o 
   4   4   3       16.84       32.32      7.46 o 
   5   4   3      178.59      164.63      9.50 o 
   6   4   3        0.48      -12.60      9.67 o 
   7   4   3     2487.36     2424.81     50.11 o 
   8   4   3      117.26      116.18     17.74 o 
   9   4   3       45.87       59.07     17.05 o 
  10   4   3       51.87       36.80     21.79 o 
   1   5   3     5061.53     5090.96     52.46 o 
   2   5   3      206.74      193.07      7.21 o 
   3   5   3     1619.95     1693.44     35.96 o 
   4   5   3       81.59       86.82      9.10 o 
   5   5   3      413.59      446.43     19.79 o 
   6   5   3      244.33      225.37     24.84 o 
   7   5   3       63.27       86.01     15.13 o 
   8   5   3        0.68      -11.38     14.89 o 
   9   5   3      218.35      286.02     24.88 o 
  10   5   3        1.36      -24.34     20.34 o 
   0   6   3      250.01      266.67      8.36 o 
   1   6   3      127.00      150.61      6.90 o 
   2   6   3     1157.80     1236.62     19.12 o 
   3   6   3        0.33       -5.00      6.26 o 
   4   6   3      406.24      404.21     13.47 o 
   5   6   3        1.59        5.64      9.47 o 
   6   6   3       11.20       11.49     13.97 o 
   7   6   3      259.34      253.59     23.34 o 
   8   6   3      129.90      129.00     22.53 o 
   9   6   3       73.17       30.33     19.56 o 
  10   6   3       37.97       42.60     21.62 o 
   1   7   3       11.98        1.97      3.35 o 
   2   7   3     2347.93     2576.38     32.13 o 
   3   7   3        9.52        8.95      5.17 o 
   4   7   3      139.91      163.90     13.30 o 
   5   7   3       46.86       32.22     11.12 o 
   6   7   3      268.84      253.75     19.71 o 
   7   7   3       23.23        8.42     16.38 o 
   8   7   3       19.71       18.76     17.21 o 
   9   7   3        3.70      -10.63     22.84 o 
  10   7   3       11.94      -20.04     23.68 o 
   0   8   3        7.75       16.97      5.84 o 
   1   8   3      306.89      285.23      7.02 o 
   2   8   3        2.13        0.00      5.12 o 
   3   8   3     1466.30     1442.69     23.46 o 
   4   8   3       14.26        2.79     13.01 o 
   5   8   3      136.21      119.80     14.12 o 
   6   8   3        0.40      -24.93     16.62 o 
   7   8   3      177.74      176.16     26.85 o 
   8   8   3        0.01      -17.92     17.81 o 
   9   8   3       11.20        7.67     18.62 o 
   1   9   3      356.76      339.04      8.25 o 
   2   9   3       87.91       73.29      6.79 o 
   3   9   3       30.41       25.20      7.00 o 
   4   9   3      277.47      339.77     16.31 o 
   5   9   3     1199.12     1129.04     30.11 o 
   6   9   3        0.17        1.09     14.11 o 
   7   9   3        4.19       -6.17     17.37 o 
   8   9   3       29.23       30.72     19.25 o 
   9   9   3      307.84      335.48     32.84 o 
   0  10   3        3.62        8.56      6.83 o 
   1  10   3      160.01      144.21      6.93 o 
   2  10   3      144.90      136.06      8.93 o 
   3  10   3      553.21      548.12     16.17 o 
   4  10   3       27.39       29.89     10.84 o 
   5  10   3      154.11      152.58     14.87 o 
   6  10   3       12.87       11.08     13.34 o 
   7  10   3      522.95      636.12     30.78 o 
   8  10   3        3.33       -6.12     19.05 o 
   9  10   3       38.29       14.53     22.64 o 
   1  11   3      686.48      671.68     12.58 o 
   2  11   3        0.06       -0.48      7.10 o 
   3  11   3       39.62       37.47      9.35 o 
   4  11   3       33.28       38.73     11.25 o 
   5  11   3      980.49      922.85     25.61 o 
   6  11   3        7.64       -0.92     15.07 o 
   7  11   3        0.23      -20.50     15.30 o 
   8  11   3        4.79      -10.18     18.94 o 
   0  12   3      134.99      167.91     14.31 o 
   1  12   3        4.87       -3.06      6.63 o 
   2  12   3        6.13        0.99      8.86 o 
   3  12   3     1061.76      983.64     22.67 o 
   4  12   3        2.30       10.60     11.13 o 
   5  12   3      146.37      156.70     15.91 o 
   6  12   3      195.57      163.67     17.80 o 
   7  12   3      271.29      291.47     25.07 o 
   8  12   3        7.89      -19.50     21.31 o 
   1  13   3      419.03      436.05     12.75 o 
   2  13   3        4.91       -4.96     12.89 o 
   3  13   3       66.37       94.74     13.33 o 
   4  13   3       18.68       22.15     14.38 o 
   5  13   3       13.04      -10.04     14.12 o 
   6  13   3        2.71      -10.27     17.02 o 
   7  13   3       75.78       88.67     20.44 o 
   0  14   3       87.06      100.80     14.21 o 
   1  14   3        9.42       31.70     10.02 o 
   2  14   3        3.65       -7.88     12.74 o 
   3  14   3       78.98      117.31     14.28 o 
   4  14   3       33.24       20.71     15.97 o 
   5  14   3        1.01       14.06     16.77 o 
   6  14   3       77.06       69.19     20.03 o 
   1  15   3       70.00       69.55     12.62 o 
   2  15   3      131.61      132.18     17.31 o 
   3  15   3       27.99       36.79     16.33 o 
   4  15   3        3.86        6.15     16.61 o 
   5  15   3       79.65       59.28     18.92 o 
   6  15   3        0.00        3.46     19.09 o 
   0  16   3      585.72      604.72     37.77 o 
   1  16   3        8.54       13.37     15.04 o 
   2  16   3       27.27       -4.23     16.23 o 
   3  16   3      119.81      108.33     26.99 o 
   4  16   3       55.41       41.07     22.01 o 
   5  16   3        7.67      -17.30     22.29 o 
   1  17   3       53.10       79.19     21.22 o 
   2  17   3      109.55      104.90     19.92 o 
   3  17   3        3.40        8.15     19.58 o 
   4  17   3        0.00        9.58     22.46 o 
   0  18   3       44.15       52.20     41.53 o 
   1  18   3        1.31      -24.20     21.12 o 
   0   0   4     4739.99     4822.78    162.19 o 
   1   0   4    13775.47    13198.73    240.58 o 
   2   0   4     1019.98     1052.34     25.12 o 
   3   0   4      673.35      610.16     18.58 o 
   4   0   4      445.90      534.67     31.28 o 
   5   0   4       13.60       18.08      9.63 o 
   6   0   4      252.77      294.53     21.66 o 
   7   0   4     2071.63     1919.32     45.73 o 
   8   0   4        4.90       -5.95     18.40 o 
   9   0   4      471.06      455.78     62.91 o 
  10   0   4       43.46       52.81     30.06 o 
   1   1   4     2194.31     2371.71     32.95 o 
   2   1   4    11613.42    11688.81    138.97 o 
   3   1   4     7606.49     7798.96    104.22 o 
   4   1   4     2070.17     2282.28     33.40 o 
   5   1   4     1419.03     1382.36     24.33 o 
   6   1   4      100.16      116.01     10.03 o 
   7   1   4       33.24        8.46      9.72 o 
   8   1   4       66.04       92.58     14.91 o 
   9   1   4      149.18      136.55     20.51 o 
  10   1   4      105.32       51.66     22.62 o 
   0   2   4    23672.91    23418.52   1296.74 o 
   1   2   4     9674.11     9734.64    116.18 o 
   2   2   4    17391.15    17456.28    316.84 o 
   3   2   4     1186.82     1096.26     18.05 o 
   4   2   4     1411.57     1501.11     24.20 o 
   5   2   4      664.65      659.88     15.60 o 
   6   2   4       61.73       54.91      9.11 o 
   7   2   4       19.42       12.03     12.34 o 
   8   2   4        1.62      -11.70     12.18 o 
   9   2   4       40.71       23.94     16.90 o 
  10   2   4        0.33      -29.26     19.51 o 
   1   3   4      357.61      352.87     10.70 o 
   2   3   4      228.15      221.28      7.58 o 
   3   3   4       16.94       12.80      4.27 o 
   4   3   4      849.98      904.70     17.06 o 
   5   3   4      772.74      872.29     18.18 o 
   6   3   4      168.18      215.50     13.60 o 
   7   3   4       17.56        9.17     12.98 o 
   8   3   4       14.80       19.50     14.10 o 
   9   3   4        0.01        2.25     17.07 o 
  10   3   4        0.80      -22.76     22.95 o 
   0   4   4      671.11      656.09     18.74 o 
   1   4   4      115.00      121.00      5.39 o 
   2   4   4      929.51      969.59     15.20 o 
   3   4   4      479.10      437.19     10.66 o 
   4   4   4      130.97      124.41      8.71 o 
   5   4   4       73.94       76.36      7.75 o 
   6   4   4       32.34       34.28     11.68 o 
   7   4   4      766.99      796.10     26.52 o 
   8   4   4       57.18       31.50     16.59 o 
   9   4   4       45.58       33.16     16.49 o 
  10   4   4       25.28       35.57     21.36 o 
   1   5   4     3437.49     3208.12     36.70 o 
   2   5   4      265.45      305.94      9.28 o 
   3   5   4      110.62      125.37     11.97 o 
   4   5   4     1983.15     2012.79     34.12 o 
   5   5   4      272.01      279.10     15.40 o 
   6   5   4      128.97      101.03     16.84 o 
   7   5   4        5.54        1.03     13.04 o 
   8   5   4       94.94       82.70     17.11 o 
   9   5   4      236.93      231.83     23.96 o 
  10   5   4        0.23      -13.40     20.33 o 
   0   6   4     4806.44     4950.77     72.60 o 
   1   6   4     1988.89     1971.63     23.52 o 
   2   6   4      579.39      668.61     13.03 o 
   3   6   4     1615.47     1531.56     23.09 o 
   4   6   4        7.65       21.60      7.55 o 
   5   6   4      266.87      314.56     17.63 o 
   6   6   4        8.07      -18.93     12.62 o 
   7   6   4      424.75      433.55     24.00 o 
   8   6   4       42.30        0.58     16.29 o 
   9   6   4       32.96       60.36     20.55 o 
  10   6   4        8.47      -16.81     22.30 o 
   1   7   4     4924.41     4804.77     46.20 o 
   2   7   4       26.10       17.95      5.00 o 
   3   7   4      394.94      407.98     13.07 o 
   4   7   4       14.60       10.77      8.04 o 
   5   7   4      517.19      478.71     20.04 o 
   6   7   4       86.53       73.87     13.99 o 
   7   7   4       33.33       12.88     14.58 o 
   8   7   4      135.29      120.25     17.27 o 
   9   7   4       81.11       80.09     21.01 o 
   0   8   4       93.17       63.22      6.33 o 
   1   8   4       88.18       76.54      4.89 o 
   2   8   4      453.14      529.14     14.18 o 
   3   8   4     1022.42     1065.84     19.42 o 
   4   8   4        6.10        5.04     12.39 o 
   5   8   4       11.85        1.65     11.51 o 
   6   8   4       82.18       75.18     15.04 o 
   7   8   4      223.64      251.72     20.90 o 
   8   8   4       21.86       -7.53     19.14 o 
   9   8   4        6.84      -26.11     17.71 o 
   1   9   4        0.75       -0.25      4.21 o 
   2   9   4        1.80       -3.13      5.58 o 
   3   9   4       30.47       15.09      7.14 o 
   4   9   4      102.66      120.50     12.05 o 
   5   9   4       34.90       22.42     13.14 o 
   6   9   4        3.38       -5.52     13.62 o 
   7   9   4       65.84       59.73     17.35 o 
   8   9   4      128.93      103.54     21.02 o 
   9   9   4       22.39       32.27     20.09 o 
   0  10   4     2054.29     2023.25     33.62 o 
   1  10   4        2.58        4.45      4.94 o 
   2  10   4       20.64       16.96      6.81 o 
   3  10   4      593.46      523.53     15.58 o 
   4  10   4      175.19      188.12     15.04 o 
   5  10   4        0.32        3.27     11.40 o 
   6  10   4      362.81      347.13     23.61 o 
   7  10   4       36.71       43.99     17.74 o 
   8  10   4        4.07       -9.79     27.89 o 
   1  11   4      514.19      527.46     11.84 o 
   2  11   4      565.86      519.54     19.87 o 
   3  11   4     1196.66     1152.08     24.07 o 
   4  11   4       12.21       -1.66     11.05 o 
   5  11   4       17.13       19.13     16.93 o 
   6  11   4       59.87       46.17     15.66 o 
   7  11   4       24.22       11.92     16.66 o 
   8  11   4      121.17      114.15     22.69 o 
   0  12   4      967.80      990.75     27.84 o 
   1  12   4      612.78      580.91     15.28 o 
   2  12   4       18.15       21.89      8.92 o 
   3  12   4      855.15      872.98     21.49 o 
   4  12   4       13.81      -11.95     12.40 o 
   5  12   4        7.47      -20.46     13.64 o 
   6  12   4       28.24       14.99     16.74 o 
   7  12   4      125.30      125.12     20.61 o 
   8  12   4        0.03       18.07     20.88 o 
   1  13   4      621.41      657.10     18.16 o 
   2  13   4      252.64      267.13     23.57 o 
   3  13   4       73.49       59.66     13.08 o 
   4  13   4       16.15       21.98     14.18 o 
   5  13   4      590.85      612.84     38.22 o 
   6  13   4        0.84        4.75     16.92 o 
   7  13   4       62.84       30.54     19.84 o 
   0  14   4      822.70      811.65     46.42 o 
   1  14   4      182.93      228.86     15.03 o 
   2  14   4      209.08      208.20     18.52 o 
   3  14   4      475.03      526.17     24.57 o 
   4  14   4        3.81       -6.24     14.94 o 
   5  14   4        6.35       27.94     16.82 o 
   6  14   4        0.00        8.86     17.53 o 
   1  15   4       62.50       60.59     14.29 o 
   2  15   4       16.84        9.30     14.74 o 
   3  15   4       27.85       -4.40     14.99 o 
   4  15   4        4.32       17.21     20.12 o 
   5  15   4      109.06       91.04     28.07 o 
   6  15   4        0.09       -4.00     20.13 o 
   0  16   4       60.78       34.37     24.82 o 
   1  16   4        0.59        4.44     14.92 o 
   2  16   4        4.98       -8.80     16.63 o 
   3  16   4        0.02        8.61     17.29 o 
   4  16   4        0.12        5.38     20.98 o 
   5  16   4        0.77      -27.61     23.44 o 
   1  17   4       31.24        6.63     18.77 o 
   2  17   4        0.11      -21.14     17.95 o 
   3  17   4        5.38       -4.09     18.79 o 
   0  18   4        0.09      -11.45     32.75 o 
   1  18   4       14.73       24.56     28.52 o 
   1   1   5     1299.93     1269.08     18.62 o 
   2   1   5     1579.31     1589.53     23.04 o 
   3   1   5       47.23       30.84      5.47 o 
   4   1   5     2018.96     2094.54     34.11 o 
   5   1   5     1608.46     1523.15     24.77 o 
   6   1   5      213.55      261.58     12.88 o 
   7   1   5      119.37       84.52     11.43 o 
   8   1   5        3.97      -14.99     14.07 o 
   9   1   5      108.88      137.71     21.47 o 
  10   1   5        0.13      -21.66     19.56 o 
   0   2   5    19521.34    19056.09    699.58 o 
   1   2   5    47701.30    48065.80   1437.67 o 
   2   2   5     3812.65     3839.47     43.01 o 
   3   2   5      662.07      608.95     11.74 o 
   4   2   5      585.39      544.58     13.09 o 
   5   2   5      783.69      825.46     17.72 o 
   6   2   5      191.67      213.97     16.58 o 
   7   2   5        7.58        0.77     11.10 o 
   8   2   5       10.70        9.18     12.43 o 
   9   2   5      370.05      422.53     34.29 o 
  10   2   5       38.16       50.58     23.73 o 
   1   3   5    13671.15    13667.79    235.82 o 
   2   3   5     1223.87     1291.59     17.34 o 
   3   3   5     1763.11     1536.65     22.15 o 
   4   3   5      223.27      198.65      9.12 o 
   5   3   5     2401.26     2391.47     36.68 o 
   6   3   5      231.27      204.21     13.14 o 
   7   3   5      701.11      684.66     23.95 o 
   8   3   5      666.44      660.15     26.07 o 
   9   3   5      283.15      309.62     24.92 o 
  10   3   5       76.36       70.13     22.82 o 
   0   4   5      659.59      529.85     14.36 o 
   1   4   5     4337.38     4440.48     52.70 o 
   2   4   5      379.18      407.79      9.09 o 
   3   4   5     6730.17     6528.01     77.41 o 
   4   4   5      391.10      414.31     10.56 o 
   5   4   5       19.23       12.05      6.72 o 
   6   4   5       91.91       97.30     13.29 o 
   7   4   5      718.83      702.53     25.31 o 
   8   4   5       21.03       16.87     14.71 o 
   9   4   5      174.84      164.29     22.15 o 
  10   4   5      263.08      312.32     26.93 o 
   1   5   5     1192.93     1169.60     18.00 o 
   2   5   5      168.62      198.80      7.78 o 
   3   5   5       42.50       46.84      5.50 o 
   4   5   5      106.21       92.32      7.10 o 
   5   5   5     1286.85     1195.28     25.38 o 
   6   5   5      346.30      427.59     24.62 o 
   7   5   5      402.57      428.52     23.28 o 
   8   5   5      338.20      376.79     24.10 o 
   9   5   5      146.95      133.08     21.12 o 
  10   5   5       19.69       21.84     22.85 o 
   0   6   5      330.58      382.76      9.77 o 
   1   6   5     6001.78     6113.59     63.22 o 
   2   6   5      721.37      735.50     14.00 o 
   3   6   5      122.01      129.38      8.66 o 
   4   6   5        0.59        5.54      7.46 o 
   5   6   5      791.93      720.26     22.64 o 
   6   6   5       69.85       79.87     13.44 o 
   7   6   5      278.74      329.62     19.42 o 
   8   6   5        0.07       12.17     20.88 o 
   9   6   5       80.18       60.20     21.09 o 
  10   6   5       35.32       13.41     22.75 o 
   1   7   5       17.83        4.13      4.02 o 
   2   7   5      167.23      227.34      9.73 o 
   3   7   5       24.81       20.90      6.28 o 
   4   7   5      418.08      460.32     15.86 o 
   5   7   5       20.09       10.57     10.39 o 
   6   7   5       75.53       83.66     14.85 o 
   7   7   5      234.35      265.59     18.38 o 
   8   7   5        0.07       -5.80     14.72 o 
   9   7   5        7.49      -18.12     16.87 o 
   0   8   5      200.32      200.46      8.82 o 
   1   8   5      321.63      305.43      9.04 o 
   2   8   5       10.98       -1.00      5.08 o 
   3   8   5      235.04      238.09     11.94 o 
   4   8   5       38.02       38.45     11.13 o 
   5   8   5        0.64       -5.69     11.08 o 
   6   8   5      232.38      237.21     20.26 o 
   7   8   5       41.24       40.85     15.81 o 
   8   8   5      123.12      128.53     18.41 o 
   9   8   5       10.33       -2.79     18.25 o 
   1   9   5      285.46      262.39      8.25 o 
   2   9   5        5.59        0.59      5.57 o 
   3   9   5       73.92       65.03      9.35 o 
   4   9   5      935.32      904.65     25.47 o 
   5   9   5     1040.62     1011.58     28.80 o 
   6   9   5      527.54      538.18     24.45 o 
   7   9   5        7.49      -14.59     15.44 o 
   8   9   5       53.47       56.05     19.47 o 
   9   9   5      115.82      103.43     23.85 o 
   0  10   5      407.18      384.33     12.98 o 
   1  10   5      190.08      227.58      8.93 o 
   2  10   5      269.17      263.65     11.08 o 
   3  10   5      623.78      625.89     16.73 o 
   4  10   5      157.07      171.27     14.14 o 
   5  10   5      214.22      232.99     19.67 o 
   6  10   5      448.14      487.80     29.24 o 
   7  10   5       35.10       32.53     20.17 o 
   8  10   5      140.43      140.80     29.66 o 
   1  11   5      698.80      673.05     13.26 o 
   2  11   5      300.26      286.87     12.52 o 
   3  11   5      327.44      343.94     14.82 o 
   4  11   5        0.03       -7.94     12.08 o 
   5  11   5       74.48       73.75     15.52 o 
   6  11   5       68.87       42.01     16.05 o 
   7  11   5        9.41       -2.03     16.47 o 
   8  11   5      113.56      134.57     26.41 o 
   0  12   5      292.05      304.64     16.04 o 
   1  12   5      199.81      180.97     11.28 o 
   2  12   5       54.78       34.01     10.62 o 
   3  12   5      327.01      357.88     18.00 o 
   4  12   5        2.80        9.76     12.72 o 
   5  12   5       29.90       19.24     14.61 o 
   6  12   5       75.07       77.97     18.35 o 
   7  12   5       42.41       12.66     24.13 o 
   1  13   5       46.27       22.23      9.58 o 
   2  13   5        8.53        0.23     12.19 o 
   3  13   5       83.99       78.50     15.03 o 
   4  13   5       39.72       45.17     15.21 o 
   5  13   5       18.05       18.92     15.59 o 
   6  13   5        8.10      -15.84     16.83 o 
   7  13   5        1.51        2.16     20.18 o 
   0  14   5       46.04       44.48     17.71 o 
   1  14   5       62.24       45.85     12.69 o 
   2  14   5       75.63       64.48     14.34 o 
   3  14   5      112.13      140.37     17.50 o 
   4  14   5       47.99       56.39     19.85 o 
   5  14   5        0.02       -6.39     19.34 o 
   6  14   5        6.16      -11.05     18.68 o 
   1  15   5      155.85      173.79     16.27 o 
   2  15   5        0.05       -1.12     14.43 o 
   3  15   5       70.84       82.47     17.21 o 
   4  15   5       13.38       25.75     20.14 o 
   5  15   5       91.23       95.82     24.46 o 
   0  16   5       21.42       42.51     24.30 o 
   1  16   5       33.98       58.16     18.54 o 
   2  16   5       23.09       24.52     17.23 o 
   3  16   5      100.94      105.18     20.69 o 
   4  16   5       23.20        5.97     21.60 o 
   1  17   5       81.06       80.77     20.15 o 
   2  17   5       25.38       28.94     35.74 o 
   3  17   5       66.68       38.04     19.44 o 
   0  18   5        0.90      -13.53     26.68 o 
   0   0   6      516.18      547.63     18.58 o 
   1   0   6      385.03      442.91     10.22 o 
   2   0   6     4090.00     3964.56     66.16 o 
   3   0   6      896.92      899.33     25.51 o 
   4   0   6     6995.44     7310.34    142.10 o 
   5   0   6        2.34       -2.23     10.26 o 
   6   0   6      627.39      627.90     23.32 o 
   7   0   6     1129.82     1055.13     31.87 o 
   8   0   6        0.07        8.08     18.91 o 
   9   0   6      651.37      581.09     75.07 o 
  10   0   6      203.56      173.15     35.56 o 
   1   1   6      226.22      211.58      6.15 o 
   2   1   6     2328.87     2205.16     28.04 o 
   3   1   6      292.45      336.46      9.59 o 
   4   1   6     2771.34     3073.35     47.06 o 
   5   1   6      148.13      178.62     10.12 o 
   6   1   6      285.90      338.72     14.15 o 
   7   1   6      250.27      283.86     17.17 o 
   8   1   6      121.81      155.27     17.96 o 
   9   1   6        0.22        9.82     17.44 o 
  10   1   6       11.21       -4.96     20.74 o 
   0   2   6     1448.91     1503.80     28.77 o 
   1   2   6     4445.58     4444.49     56.21 o 
   2   2   6      485.89      632.38     11.51 o 
   3   2   6        0.04        4.95      4.92 o 
   4   2   6     3218.20     3178.37     44.57 o 
   5   2   6       26.47       28.52      6.93 o 
   6   2   6       93.97       95.51      9.99 o 
   7   2   6      263.18      285.62     17.36 o 
   8   2   6      102.14       92.05     16.43 o 
   9   2   6      350.05      316.31     28.72 o 
  10   2   6       18.64       -1.60     21.92 o 
   1   3   6     8805.11     9233.22    119.23 o 
   2   3   6       41.71       28.61      4.21 o 
   3   3   6     2592.88     2594.81     33.96 o 
   4   3   6       65.59       69.28      7.17 o 
   5   3   6        0.04       -8.57      7.30 o 
   6   3   6       45.68       46.59     10.36 o 
   7   3   6      459.76      494.66     23.67 o 
   8   3   6      109.91       74.56     16.39 o 
   9   3   6       23.38       19.42     17.31 o 
  10   3   6        6.55      -25.40     21.25 o 
   0   4   6     1537.40     1652.38     32.44 o 
   1   4   6        0.47        0.62      3.84 o 
   2   4   6      328.76      305.69     10.42 o 
   3   4   6     5584.74     5522.56     65.74 o 
   4   4   6      718.13      740.79     14.79 o 
   5   4   6      476.99      467.28     14.11 o 
   6   4   6      195.81      202.05     15.81 o 
   7   4   6      233.81      232.44     18.78 o 
   8   4   6      195.18      194.56     19.74 o 
   9   4   6       36.34       49.59     18.96 o 
  10   4   6       18.82       30.63     23.20 o 
   1   5   6     1488.82     1487.33     21.86 o 
   2   5   6      441.47      388.57      9.77 o 
   3   5   6        0.03        1.87      6.29 o 
   4   5   6        0.20        9.21      6.20 o 
   5   5   6      607.42      606.41     16.22 o 
   6   5   6      630.94      571.14     19.04 o 
   7   5   6       50.18       43.53     12.68 o 
   8   5   6      123.51      142.21     18.89 o 
   9   5   6       47.16       39.68     18.64 o 
  10   5   6       16.05       19.51     23.28 o 
   0   6   6     2418.28     2249.49     43.44 o 
   1   6   6     1216.94     1279.90     19.79 o 
   2   6   6     1038.86     1102.23     18.29 o 
   3   6   6      369.05      356.86     10.81 o 
   4   6   6      421.99      414.84     14.82 o 
   5   6   6       16.57       12.86     10.19 o 
   6   6   6      150.09      152.40     16.33 o 
   7   6   6      786.09      720.59     23.74 o 
   8   6   6      268.38      296.32     20.25 o 
   9   6   6        0.25      -24.16     16.11 o 
   1   7   6      453.81      530.60     10.27 o 
   2   7   6     3107.63     3113.09     43.79 o 
   3   7   6      180.92      190.54     10.22 o 
   4   7   6       46.86       39.61     10.15 o 
   5   7   6      604.93      630.79     22.01 o 
   6   7   6      219.62      221.51     17.93 o 
   7   7   6        1.75      -17.42     12.68 o 
   8   7   6      224.10      270.79     22.12 o 
   9   7   6       59.06       43.78     20.86 o 
   0   8   6     5894.63     6021.92     80.93 o 
   1   8   6       11.15       11.50      4.73 o 
   2   8   6      286.43      293.56     13.80 o 
   3   8   6       34.63       32.94      7.59 o 
   4   8   6      367.64      409.65     18.09 o 
   5   8   6       23.13       16.08     12.05 o 
   6   8   6       52.39       55.12     14.62 o 
   7   8   6      442.93      446.05     22.60 o 
   8   8   6        0.47        5.26     17.56 o 
   9   8   6        0.98       -8.13     21.24 o 
   1   9   6        0.96       -7.76      5.17 o 
   2   9   6        2.42       -6.29      5.99 o 
   3   9   6        0.30       -8.79      7.66 o 
   4   9   6      490.02      488.39     24.08 o 
   5   9   6        6.70       13.60     12.59 o 
   6   9   6      339.83      365.53     26.60 o 
   7   9   6       21.44        8.19     21.58 o 
   8   9   6        8.07       10.40     18.90 o 
   9   9   6       13.43        8.50     22.11 o 
   0  10   6        0.51       -4.76      8.10 o 
   1  10   6        1.37       -8.84      5.90 o 
   2  10   6      143.02      141.85      9.32 o 
   3  10   6       14.91       10.17      9.19 o 
   4  10   6       26.25       36.48     12.60 o 
   5  10   6       84.98       81.60     17.39 o 
   6  10   6       54.62       42.43     18.16 o 
   7  10   6        1.27      -21.72     18.30 o 
   8  10   6        0.08      -17.16     19.99 o 
   1  11   6        1.46       14.55      7.96 o 
   2  11   6     1176.52     1211.16     27.55 o 
   3  11   6      650.86      597.93     19.51 o 
   4  11   6       41.56       34.83     12.94 o 
   5  11   6       44.03       15.30     14.50 o 
   6  11   6        1.04       14.99     16.01 o 
   7  11   6        2.99      -14.78     20.58 o 
   8  11   6        9.07        2.63     23.41 o 
   0  12   6     1053.92     1063.12     31.60 o 
   1  12   6       30.75       -2.41      9.18 o 
   2  12   6      229.42      235.29     25.86 o 
   3  12   6      112.42      159.15     16.52 o 
   4  12   6      200.55      206.37     17.66 o 
   5  12   6       24.44       29.18     15.68 o 
   6  12   6      161.02      196.64     25.92 o 
   7  12   6       63.15       74.78     19.51 o 
   1  13   6       94.24       86.16     15.04 o 
   2  13   6      381.52      371.53     21.55 o 
   3  13   6        2.30       -0.89     13.05 o 
   4  13   6        7.42        2.41     17.56 o 
   5  13   6      139.47      128.21     18.96 o 
   6  13   6       53.66       55.81     19.28 o 
   7  13   6        1.99      -29.32     19.55 o 
   0  14   6       60.03       59.61     17.71 o 
   1  14   6        7.62      -11.61     11.72 o 
   2  14   6       13.35       13.12     14.34 o 
   3  14   6       37.03       14.62     18.69 o 
   4  14   6       86.01       76.42     20.72 o 
   5  14   6       11.12       27.56     21.36 o 
   6  14   6       99.38       89.33     24.57 o 
   1  15   6        0.16       -2.68     12.80 o 
   2  15   6       93.04      111.95     20.75 o 
   3  15   6       76.49       62.85     17.33 o 
   4  15   6       48.34       27.66     21.56 o 
   5  15   6       16.27       30.74     22.05 o 
   0  16   6       45.89       15.86     26.85 o 
   1  16   6       22.50       29.12     15.12 o 
   2  16   6       26.17       -4.38     17.76 o 
   3  16   6        0.02       -5.78     16.85 o 
   4  16   6        0.89      -16.50     21.02 o 
   1  17   6        0.75      -25.92     19.73 o 
   2  17   6       19.45       40.60     20.16 o 
   3  17   6        6.22        5.47     20.18 o 
   1   1   7       11.61        4.89      3.48 o 
   2   1   7     4158.38     4294.37     47.82 o 
   3   1   7      181.14      216.88      8.81 o 
   4   1   7       10.76        6.19      6.61 o 
   5   1   7      418.36      422.32     14.69 o 
   6   1   7        0.11       -1.32      8.40 o 
   7   1   7        2.89      -10.06     11.28 o 
   8   1   7       79.21       76.22     19.19 o 
   9   1   7       32.02       30.37     19.23 o 
  10   1   7        1.57      -18.52     21.56 o 
   0   2   7     1334.66     1285.72     26.17 o 
   1   2   7     3505.74     3465.87     42.09 o 
   2   2   7        0.10        3.08      3.26 o 
   3   2   7      397.76      435.42     11.53 o 
   4   2   7     3085.32     3128.35     41.09 o 
   5   2   7       16.77        5.09      7.03 o 
   6   2   7      152.28      129.09     10.89 o 
   7   2   7       22.93       15.30     11.58 o 
   8   2   7      112.32      116.72     17.07 o 
   9   2   7      186.37      177.23     21.15 o 
  10   2   7      153.44      109.29     25.09 o 
   1   3   7     2242.80     2452.37     34.21 o 
   2   3   7     2170.18     2089.77     28.18 o 
   3   3   7      289.17      265.74      9.07 o 
   4   3   7       11.78        7.87      6.03 o 
   5   3   7       73.79       75.25      7.83 o 
   6   3   7      405.37      412.78     16.95 o 
   7   3   7      352.37      416.42     21.94 o 
   8   3   7      308.25      323.19     31.88 o 
   9   3   7       70.02       43.97     21.36 o 
  10   3   7       55.21       30.88     23.45 o 
   0   4   7     8419.07     8409.14    135.83 o 
   1   4   7     5978.26     6194.08     78.06 o 
   2   4   7     1136.77     1284.13     19.90 o 
   3   4   7       33.53       36.23      5.34 o 
   4   4   7     3509.89     3393.48     44.25 o 
   5   4   7      113.39      119.81      9.66 o 
   6   4   7       12.22       13.80      9.05 o 
   7   4   7       12.49       -3.57     12.21 o 
   8   4   7       26.31        4.11     15.55 o 
   9   4   7      190.43      194.65     30.99 o 
  10   4   7      373.54      432.26     30.99 o 
   1   5   7     1137.27     1233.86     19.63 o 
   2   5   7     3258.80     3182.93     44.37 o 
   3   5   7     1306.12     1296.38     20.45 o 
   4   5   7      576.18      572.42     13.55 o 
   5   5   7        6.22        2.57      7.77 o 
   6   5   7       39.10       32.80     10.85 o 
   7   5   7       68.06       69.04     13.33 o 
   8   5   7      176.74      224.99     21.95 o 
   9   5   7        3.94        0.71     16.85 o 
  10   5   7       17.95        8.95     22.31 o 
   0   6   7       15.56        4.31      7.38 o 
   1   6   7      718.53      846.04     15.96 o 
   2   6   7      304.41      338.10      9.88 o 
   3   6   7      699.10      657.88     14.33 o 
   4   6   7      187.31      190.15     11.88 o 
   5   6   7      376.68      363.20     14.95 o 
   6   6   7      108.82      117.77     13.22 o 
   7   6   7       48.29       53.95     13.77 o 
   8   6   7        1.27      -10.15     14.42 o 
   9   6   7       17.29      -16.84     16.23 o 
   1   7   7     1832.26     1813.42     23.15 o 
   2   7   7        0.15        3.76      5.56 o 
   3   7   7      309.03      309.00     11.61 o 
   4   7   7       52.51       51.06     15.39 o 
   5   7   7        6.70        0.25     11.18 o 
   6   7   7      314.85      341.83     18.39 o 
   7   7   7      107.17       94.32     15.54 o 
   8   7   7        7.27       -2.94     16.77 o 
   9   7   7        2.61        9.01     19.95 o 
   0   8   7     1715.38     1583.66     35.70 o 
   1   8   7       51.70       50.49      5.51 o 
   2   8   7        0.30        3.31      5.72 o 
   3   8   7      206.32      229.25     11.54 o 
   4   8   7      186.34      191.04     13.44 o 
   5   8   7      275.10      260.18     21.09 o 
   6   8   7       68.03       89.12     15.71 o 
   7   8   7      128.53      125.47     18.59 o 
   8   8   7       73.16       50.86     19.50 o 
   9   8   7        2.31      -14.06     19.85 o 
   1   9   7       58.97       57.21      7.12 o 
   2   9   7     1779.44     1658.07     29.09 o 
   3   9   7        0.04       -5.01      7.67 o 
   4   9   7      488.98      467.78     23.51 o 
   5   9   7       61.12       42.34     15.63 o 
   6   9   7      154.09      182.49     21.65 o 
   7   9   7       10.32        2.12     15.93 o 
   8   9   7       56.57       34.91     20.11 o 
   9   9   7        6.21      -12.26     21.80 o 
   0  10   7     1616.99     1554.62     43.19 o 
   1  10   7      262.15      264.75     12.37 o 
   2  10   7      311.95      296.65     15.80 o 
   3  10   7       29.77       17.75      9.18 o 
   4  10   7      415.74      428.53     19.07 o 
   5  10   7      123.64       99.84     18.29 o 
   6  10   7      498.86      469.88     32.69 o 
   7  10   7       50.48       16.52     20.15 o 
   8  10   7       68.55       45.63     29.97 o 
   1  11   7       62.07       79.23     10.20 o 
   2  11   7      757.97      756.88     22.17 o 
   3  11   7      343.82      370.71     20.65 o 
   4  11   7       73.61       68.61     12.44 o 
   5  11   7       39.39       45.36     15.51 o 
   6  11   7       23.15       40.69     19.41 o 
   7  11   7        6.52        8.88     20.78 o 
   8  11   7       42.31       26.54     21.39 o 
   0  12   7        2.28        0.62     12.88 o 
   1  12   7        4.47        0.76      9.70 o 
   2  12   7      153.83      139.74     13.84 o 
   3  12   7       26.54        8.44     12.57 o 
   4  12   7       55.24       76.73     16.10 o 
   5  12   7       20.30       23.60     15.23 o 
   6  12   7        0.46       26.55     16.85 o 
   7  12   7        9.91      -10.27     19.24 o 
   1  13   7        0.39        5.18     11.34 o 
   2  13   7       10.07       -4.37     12.76 o 
   3  13   7       27.36       40.80     14.70 o 
   4  13   7       30.69       29.34     16.96 o 
   5  13   7        4.39       -2.39     27.44 o 
   6  13   7        0.50      -14.36     21.95 o 
   7  13   7       14.68        5.27     23.07 o 
   0  14   7       51.59       96.81     18.72 o 
   1  14   7      106.64      105.35     14.59 o 
   2  14   7       67.56       49.19     15.49 o 
   3  14   7        0.05      -21.21     14.73 o 
   4  14   7       65.47       41.55     17.48 o 
   5  14   7       28.96       21.85     21.00 o 
   6  14   7       29.87       50.00     23.80 o 
   1  15   7        0.04       -4.46     14.87 o 
   2  15   7      183.29      189.87     20.18 o 
   3  15   7        0.11       -5.07     15.96 o 
   4  15   7       49.43       40.25     17.35 o 
   5  15   7        0.90      -27.94     21.29 o 
   0  16   7      610.54      632.80     40.58 o 
   1  16   7       47.21       47.46     16.91 o 
   2  16   7        0.96        1.63     17.06 o 
   3  16   7       15.01       -5.98     21.15 o 
   4  16   7      145.01      207.94     27.93 o 
   1  17   7        9.50      -28.88     19.26 o 
   2  17   7      248.49      288.14     26.37 o 
   0   0   8      726.74      636.70     22.17 o 
   1   0   8      956.87      994.48     18.82 o 
   2   0   8    14759.47    15739.79    245.73 o 
   3   0   8     4793.64     4936.60     83.70 o 
   4   0   8     1819.30     1823.83     37.90 o 
   5   0   8       41.66       69.46     13.44 o 
   6   0   8      633.60      575.89     25.87 o 
   7   0   8       24.10       35.38     14.58 o 
   8   0   8       73.39       45.19     21.72 o 
   9   0   8      433.51      512.86     43.37 o 
  10   0   8       76.76       71.63     34.67 o 
   1   1   8      350.59      359.75      7.73 o 
   2   1   8      447.29      438.77      9.12 o 
   3   1   8       66.73       76.14      6.29 o 
   4   1   8     1506.72     1466.86     25.12 o 
   5   1   8      827.09      843.39     20.77 o 
   6   1   8     1390.98     1336.39     27.41 o 
   7   1   8      485.42      541.20     26.52 o 
   8   1   8      190.85      243.60     26.72 o 
   9   1   8      101.30      112.44     20.22 o 
  10   1   8       17.89       13.56     23.14 o 
   0   2   8      371.92      378.85     12.71 o 
   1   2   8     3683.62     3631.68     44.34 o 
   2   2   8     1031.86     1172.46     16.67 o 
   3   2   8      607.87      634.95     12.85 o 
   4   2   8       93.02       90.23      8.48 o 
   5   2   8        1.14        6.08      6.96 o 
   6   2   8       26.96        9.05      8.76 o 
   7   2   8       13.68      -10.95     11.41 o 
   8   2   8      200.65      201.86     19.92 o 
   9   2   8      211.37      237.15     26.49 o 
  10   2   8       50.71       21.90     23.25 o 
   1   3   8      480.05      489.73     10.43 o 
   2   3   8      199.89      188.86     11.42 o 
   3   3   8     1779.38     1819.21     26.27 o 
   4   3   8      579.12      639.15     14.34 o 
   5   3   8        3.95        0.83      6.82 o 
   6   3   8       22.19       16.46      9.05 o 
   7   3   8      132.05      121.16     15.21 o 
   8   3   8        2.04       -0.13     15.02 o 
   9   3   8        1.58       -2.63     25.78 o 
  10   3   8       11.94       -1.01     23.67 o 
   0   4   8     1057.57     1031.00     24.19 o 
   1   4   8      233.16      261.77      9.45 o 
   2   4   8      280.78      305.19      9.40 o 
   3   4   8      260.97      298.29     11.97 o 
   4   4   8      222.18      207.77     12.50 o 
   5   4   8       24.09       21.03      7.55 o 
   6   4   8      303.51      327.05     15.15 o 
   7   4   8       18.77       14.02     11.99 o 
   8   4   8       15.23       -4.41     14.50 o 
   9   4   8        0.62      -26.19     17.46 o 
  10   4   8       28.18        3.59     20.01 o 
   1   5   8     2697.22     2945.29     35.91 o 
   2   5   8     4459.69     4380.61     54.56 o 
   3   5   8     1199.00     1143.67     18.23 o 
   4   5   8      389.96      385.21     12.10 o 
   5   5   8      183.80      223.74     15.25 o 
   6   5   8      130.99      132.57     12.88 o 
   7   5   8        9.90       10.05     11.98 o 
   8   5   8      256.82      269.74     19.85 o 
   9   5   8       41.47       58.97     20.33 o 
   0   6   8     1591.06     1553.82     34.05 o 
   1   6   8     2231.54     2336.68     32.76 o 
   2   6   8     1118.95     1161.62     21.87 o 
   3   6   8       97.63       72.52      7.67 o 
   4   6   8     1754.32     1638.03     28.45 o 
   5   6   8      196.20      174.61     12.40 o 
   6   6   8     1997.44     1918.24     38.00 o 
   7   6   8       32.15       24.77     14.55 o 
   8   6   8      167.86      156.40     19.96 o 
   9   6   8      134.42      108.60     22.09 o 
   1   7   8      794.56      804.94     14.75 o 
   2   7   8     1774.05     1750.08     29.62 o 
   3   7   8        2.23       -2.84      7.52 o 
   4   7   8      690.05      689.19     22.15 o 
   5   7   8       43.24       56.82     13.06 o 
   6   7   8      579.23      571.44     37.27 o 
   7   7   8       21.55       23.59     15.39 o 
   8   7   8      424.74      451.84     27.31 o 
   9   7   8       20.03        2.53     19.99 o 
   0   8   8      206.71      235.26     15.31 o 
   1   8   8        4.26       -4.30      6.46 o 
   2   8   8      487.80      439.98     12.54 o 
   3   8   8        4.02       11.34      9.31 o 
   4   8   8     1027.10      922.41     26.34 o 
   5   8   8      438.42      422.82     24.04 o 
   6   8   8      591.23      623.72     33.34 o 
   7   8   8      139.66      130.50     18.30 o 
   8   8   8       14.84        0.12     17.96 o 
   9   8   8       51.69       40.05     21.79 o 
   1   9   8     1097.96     1065.59     22.07 o 
   2   9   8       77.42       60.53      9.61 o 
   3   9   8       16.93       22.41      9.81 o 
   4   9   8     1358.80     1304.02     44.61 o 
   5   9   8      149.59      184.08     30.10 o 
   6   9   8      250.61      247.36     20.54 o 
   7   9   8       69.78       54.28     18.13 o 
   8   9   8       73.54       34.00     20.06 o 
   0  10   8        0.48       -0.30     10.38 o 
   1  10   8        7.46        5.54      7.86 o 
   2  10   8      112.36       91.74     11.76 o 
   3  10   8        9.79        6.89     10.74 o 
   4  10   8       33.80       56.20     13.57 o 
   5  10   8       59.08       41.80     17.59 o 
   6  10   8       96.20      111.95     20.83 o 
   7  10   8       33.38       22.52     18.50 o 
   8  10   8       34.04       14.28     19.95 o 
   1  11   8      233.71      250.05     13.56 o 
   2  11   8       10.32      -14.80      9.86 o 
   3  11   8      114.65      104.15     15.91 o 
   4  11   8      182.89      163.49     17.78 o 
   5  11   8       60.04       48.73     16.08 o 
   6  11   8       68.26       74.06     20.27 o 
   7  11   8       38.93       42.77     19.29 o 
   8  11   8       31.07       44.09     22.26 o 
   0  12   8      287.98      295.98     20.96 o 
   1  12   8      255.71      289.94     15.70 o 
   2  12   8        1.98      -16.58     11.05 o 
   3  12   8       27.05       22.71     13.21 o 
   4  12   8       16.04       28.21     15.41 o 
   5  12   8        0.03       15.06     16.82 o 
   6  12   8       55.88       72.04     22.04 o 
   7  12   8        2.09       -3.18     19.53 o 
   1  13   8        0.71       -9.68     10.65 o 
   2  13   8       55.03       78.85     14.82 o 
   3  13   8       13.51        0.85     13.87 o 
   4  13   8        0.03       -7.15     14.84 o 
   5  13   8       86.16       81.83     21.09 o 
   6  13   8       80.63       73.42     23.23 o 
   0  14   8      141.96       86.15     19.65 o 
   1  14   8        2.13       -7.74     11.72 o 
   2  14   8       42.68       28.70     15.23 o 
   3  14   8       90.21       80.60     22.54 o 
   4  14   8       21.67       12.74     16.56 o 
   5  14   8       38.07       54.16     23.10 o 
   6  14   8       69.10       48.15     23.87 o 
   1  15   8       27.27       -0.09     14.25 o 
   2  15   8       85.81      117.97     18.69 o 
   3  15   8        2.26        4.43     16.51 o 
   4  15   8       11.42       37.30     18.99 o 
   5  15   8       18.82       12.16     22.18 o 
   0  16   8       62.69       18.18     31.12 o 
   1  16   8        0.01        2.20     17.57 o 
   2  16   8        0.01        4.75     17.55 o 
   3  16   8        0.00      -10.67     24.71 o 
   4  16   8        5.39       18.25     19.74 o 
   1  17   8        0.00      -28.32     19.05 o 
   2  17   8       71.16       95.19     23.32 o 
   1   1   9       15.63       11.82      3.45 o 
   2   1   9     2442.80     2318.21     28.76 o 
   3   1   9      935.97     1026.26     17.46 o 
   4   1   9        9.18        1.29      6.08 o 
   5   1   9       10.86        5.75      7.83 o 
   6   1   9      208.37      209.07     12.17 o 
   7   1   9      100.47       88.46     13.19 o 
   8   1   9      153.27      177.75     22.09 o 
   9   1   9        1.57      -21.66     16.91 o 
  10   1   9        0.83      -19.48     23.22 o 
   0   2   9      508.80      574.59     16.53 o 
   1   2   9       18.92       11.03      4.34 o 
   2   2   9     1256.04     1308.34     18.53 o 
   3   2   9       85.24      116.15      7.06 o 
   4   2   9       45.08       44.42      8.85 o 
   5   2   9      147.98      149.72      9.94 o 
   6   2   9      201.62      215.94     13.00 o 
   7   2   9      165.93      154.72     14.09 o 
   8   2   9       34.53       30.08     19.15 o 
   9   2   9        3.89        9.77     18.82 o 
  10   2   9       70.84       25.05     24.73 o 
   1   3   9      623.49      543.43     11.70 o 
   2   3   9      625.75      624.52     13.06 o 
   3   3   9     3125.83     3135.39     37.89 o 
   4   3   9       13.82       21.85      6.80 o 
   5   3   9       16.75        9.71      7.69 o 
   6   3   9      427.43      439.07     17.37 o 
   7   3   9       71.63       44.86     15.91 o 
   8   3   9       81.23       85.42     16.84 o 
   9   3   9        5.04       -5.79     17.93 o 
  10   3   9       10.33       -4.96     20.26 o 
   0   4   9     8295.97     8455.58    138.14 o 
   1   4   9     2129.60     2161.22     32.56 o 
   2   4   9      105.96       90.83      6.90 o 
   3   4   9     4033.66     3819.11     42.48 o 
   4   4   9      299.12      293.34     11.44 o 
   5   4   9        6.58       -3.15      7.88 o 
   6   4   9       46.29       30.46      9.83 o 
   7   4   9      169.95      181.30     15.68 o 
   8   4   9        6.13      -19.65     13.49 o 
   9   4   9       33.48       -5.74     20.01 o 
   1   5   9      165.58      166.50      9.23 o 
   2   5   9     1567.96     1618.77     24.82 o 
   3   5   9       26.94       37.90      6.14 o 
   4   5   9      252.74      256.97     11.14 o 
   5   5   9      280.46      312.66     13.92 o 
   6   5   9      107.61       90.58     13.05 o 
   7   5   9       72.03       52.93     15.55 o 
   8   5   9       33.26       46.91     17.08 o 
   9   5   9        1.43      -27.53     18.35 o 
   0   6   9        0.86      -11.38      7.59 o 
   1   6   9        0.68       -2.30      4.99 o 
   2   6   9       90.87       99.98      8.02 o 
   3   6   9       15.50       20.83      7.04 o 
   4   6   9       14.64       25.62      9.36 o 
   5   6   9       33.65       13.64     10.59 o 
   6   6   9      352.89      391.43     22.22 o 
   7   6   9       69.28       30.04     15.55 o 
   8   6   9        0.51       -8.31     16.54 o 
   9   6   9        4.76       -5.28     19.23 o 
   1   7   9      521.52      484.21     13.03 o 
   2   7   9       47.15       57.46      8.51 o 
   3   7   9      164.70      203.11     10.78 o 
   4   7   9      834.72      827.41     22.15 o 
   5   7   9       25.43       25.50     12.87 o 
   6   7   9       57.03       47.65     14.68 o 
   7   7   9       82.18       87.55     17.24 o 
   8   7   9        0.39      -25.76     17.17 o 
   9   7   9        0.28      -16.31     20.59 o 
   0   8   9      877.93      934.02     26.90 o 
   1   8   9      812.05      785.06     17.27 o 
   2   8   9       81.98       75.19      9.26 o 
   3   8   9        3.96       -3.05      8.96 o 
   4   8   9      537.95      571.00     18.00 o 
   5   8   9       94.21      124.37     21.95 o 
   6   8   9        0.05      -18.33     16.67 o 
   7   8   9      266.85      305.60     26.19 o 
   8   8   9        7.72        1.90     18.05 o 
   1   9   9      300.65      361.17     13.88 o 
   2   9   9     1298.71     1203.85     26.88 o 
   3   9   9      316.22      328.39     17.11 o 
   4   9   9      430.45      411.78     27.84 o 
   5   9   9       10.03       12.01     13.83 o 
   6   9   9       45.37       27.08     18.86 o 
   7   9   9        5.82       20.95     17.43 o 
   8   9   9       20.65       16.12     19.11 o 
   0  10   9      965.05     1006.15     29.51 o 
   1  10   9      363.25      417.01     15.60 o 
   2  10   9        1.44      -14.69      9.79 o 
   3  10   9      115.84      137.31     13.62 o 
   4  10   9      197.67      242.79     18.68 o 
   5  10   9        2.76        1.99     15.91 o 
   6  10   9      134.42      119.11     20.81 o 
   7  10   9       28.10       42.01     19.21 o 
   8  10   9       34.56       54.95     21.73 o 
   1  11   9       69.06       64.31     10.85 o 
   2  11   9      120.48      103.44     13.16 o 
   3  11   9       57.70       45.70     13.48 o 
   4  11   9       12.27       14.41     13.72 o 
   5  11   9       26.20       16.20     17.26 o 
   6  11   9       90.20      105.65     21.35 o 
   7  11   9        2.19        9.22     20.69 o 
   0  12   9       35.50       20.32     14.15 o 
   1  12   9      131.28      102.41     12.61 o 
   2  12   9        6.13       -4.21     11.54 o 
   3  12   9        0.03       -3.86     13.38 o 
   4  12   9        0.04        8.95     14.38 o 
   5  12   9        1.25      -10.13     18.99 o 
   6  12   9        0.07      -12.62     19.57 o 
   7  12   9        3.21       -2.49     22.27 o 
   1  13   9      121.35      118.98     13.97 o 
   2  13   9       32.33       22.19     13.72 o 
   3  13   9        4.99        2.32     14.61 o 
   4  13   9        0.02       -0.21     14.82 o 
   5  13   9        0.27       32.68     20.62 o 
   6  13   9        5.77       24.41     21.24 o 
   0  14   9       10.07       -7.71     18.39 o 
   1  14   9      109.53      127.02     15.00 o 
   2  14   9        0.01       -6.38     15.22 o 
   3  14   9       84.71       66.02     17.97 o 
   4  14   9       73.27       55.47     20.68 o 
   5  14   9        9.77       32.22     21.50 o 
   1  15   9      229.32      255.47     20.66 o 
   2  15   9      108.75       94.97     20.37 o 
   3  15   9       29.73       38.65     18.57 o 
   4  15   9       48.87       64.46     22.12 o 
   0  16   9      347.94      320.78     35.93 o 
   1  16   9      133.47      169.30     24.42 o 
   2  16   9       30.26       32.39     18.85 o 
   3  16   9       37.48       30.93     20.43 o 
   1  17   9       13.89       -6.01     20.88 o 
   0   0  10     3586.13     3883.35     94.94 o 
   1   0  10     3608.33     3544.76     54.80 o 
   2   0  10        0.68       -1.20     10.01 o 
   3   0  10       43.17       21.07      8.79 o 
   4   0  10     1289.94     1234.75     29.92 o 
   5   0  10      475.83      433.93     19.44 o 
   6   0  10        7.41      -10.83     12.40 o 
   7   0  10      171.03      146.92     25.88 o 
   8   0  10       14.66       -0.55     22.93 o 
   9   0  10      201.21      247.20     39.96 o 
   1   1  10     1282.96     1376.16     17.80 o 
   2   1  10       52.07       46.28      5.31 o 
   3   1  10      115.68      147.50      8.20 o 
   4   1  10     1209.54     1267.41     21.73 o 
   5   1  10      655.76      613.25     15.39 o 
   6   1  10      387.93      404.56     16.85 o 
   7   1  10        0.59        1.59     10.99 o 
   8   1  10      115.81       97.20     19.06 o 
   9   1  10      358.82      436.72     28.25 o 
   0   2  10       44.83       35.59      7.04 o 
   1   2  10      131.19      142.57      9.97 o 
   2   2  10      376.76      385.12      9.29 o 
   3   2  10     1211.05     1198.82     19.94 o 
   4   2  10      416.06      432.04     12.40 o 
   5   2  10       21.20       11.54      7.33 o 
   6   2  10        9.05        0.57     10.07 o 
   7   2  10        5.01      -15.64     10.71 o 
   8   2  10        2.55       14.86     15.59 o 
   9   2  10      139.81      102.95     19.06 o 
   1   3  10      442.09      381.23      9.97 o 
   2   3  10      771.95      711.17     14.59 o 
   3   3  10      911.86      994.46     15.37 o 
   4   3  10      131.54      144.51      8.39 o 
   5   3  10       17.66       21.65      8.27 o 
   6   3  10       63.88       38.82     10.24 o 
   7   3  10       12.29        9.31     12.59 o 
   8   3  10       54.49       42.93     14.47 o 
   9   3  10       37.27       22.44     21.87 o 
   0   4  10      443.81      500.51     17.34 o 
   1   4  10     1397.00     1488.88     22.77 o 
   2   4  10     1031.55      995.50     17.98 o 
   3   4  10      844.20      870.01     15.76 o 
   4   4  10       47.02       47.01      7.76 o 
   5   4  10       33.74       41.79      9.15 o 
   6   4  10       50.86       52.26     12.48 o 
   7   4  10       50.40       19.80     14.92 o 
   8   4  10       12.49        7.07     16.52 o 
   9   4  10        0.24       -2.11     26.46 o 
   1   5  10      195.81      201.14     10.39 o 
   2   5  10     1632.94     1615.50     25.15 o 
   3   5  10       19.31       18.91      6.87 o 
   4   5  10        2.60       -8.72      7.92 o 
   5   5  10     2875.48     2727.19     47.23 o 
   6   5  10       32.42       36.05     13.58 o 
   7   5  10       63.56       33.19     15.34 o 
   8   5  10       40.81       25.86     16.58 o 
   9   5  10      212.35      217.44     28.94 o 
   0   6  10      442.22      385.91     16.06 o 
   1   6  10     1163.64     1117.88     20.41 o 
   2   6  10       20.53       15.16      6.63 o 
   3   6  10     2514.48     2385.14     37.70 o 
   4   6  10      328.65      330.10     17.39 o 
   5   6  10      184.10      204.34     15.15 o 
   6   6  10      388.65      402.17     22.60 o 
   7   6  10      391.45      426.68     24.33 o 
   8   6  10        7.15      -10.16     17.30 o 
   9   6  10       79.84       58.56     21.29 o 
   1   7  10      227.70      219.49     10.89 o 
   2   7  10       85.29       91.19      9.83 o 
   3   7  10       11.28       18.46      8.28 o 
   4   7  10     1281.70     1300.82     28.97 o 
   5   7  10     3390.19     3284.10     64.53 o 
   6   7  10       98.37       97.71     16.02 o 
   7   7  10      134.98      157.61     19.68 o 
   8   7  10        8.13       -4.59     18.78 o 
   9   7  10      157.61      135.49     26.79 o 
   0   8  10        0.04       -4.29      9.32 o 
   1   8  10      235.32      243.89     12.99 o 
   2   8  10        0.04       -4.63      8.21 o 
   3   8  10     1317.66     1218.05     27.81 o 
   4   8  10      268.94      255.52     16.42 o 
   5   8  10      352.27      398.35     22.17 o 
   6   8  10       72.26       78.32     17.12 o 
   7   8  10      393.13      453.31     27.55 o 
   8   8  10        2.38      -20.92     18.72 o 
   1   9  10      319.57      334.48     13.39 o 
   2   9  10      215.10      205.54     13.48 o 
   3   9  10      836.14      753.21     22.04 o 
   4   9  10      497.34      523.38     24.28 o 
   5   9  10       77.12       90.76     18.41 o 
   6   9  10       27.55       41.63     18.66 o 
   7   9  10      200.61      190.72     21.65 o 
   8   9  10       19.43       14.72     20.44 o 
   0  10  10        0.01       -4.10     12.00 o 
   1  10  10        3.03        1.47      8.51 o 
   2  10  10        0.24      -13.33     10.44 o 
   3  10  10      273.78      282.50     17.14 o 
   4  10  10       82.55       77.84     14.91 o 
   5  10  10       17.39       -9.69     15.93 o 
   6  10  10       16.52       16.35     18.77 o 
   7  10  10       10.19       18.13     21.12 o 
   8  10  10        9.22       32.23     24.23 o 
   1  11  10       15.07        2.11      9.83 o 
   2  11  10        0.96        5.00     11.66 o 
   3  11  10       89.03       82.87     14.64 o 
   4  11  10       15.60        5.13     13.54 o 
   5  11  10       11.63       -0.68     17.04 o 
   6  11  10        1.54        5.42     18.76 o 
   7  11  10       29.67       10.95     23.23 o 
   0  12  10      192.51      151.97     18.86 o 
   1  12  10        3.84       23.11     11.31 o 
   2  12  10       12.75        1.12     11.97 o 
   3  12  10      185.60      197.82     18.69 o 
   4  12  10        6.26        2.47     14.30 o 
   5  12  10        2.85       -8.97     19.18 o 
   6  12  10        2.44       50.02     24.06 o 
   7  12  10      180.94      233.96     30.79 o 
   1  13  10      247.21      262.11     17.21 o 
   2  13  10       22.60        9.87     14.90 o 
   3  13  10       15.84        8.99     14.96 o 
   4  13  10        1.14        7.68     15.42 o 
   5  13  10      198.35      238.16     26.52 o 
   6  13  10        8.22       17.23     22.35 o 
   0  14  10       28.85       50.89     21.41 o 
   1  14  10       65.71       87.99     14.71 o 
   2  14  10        0.01      -17.33     15.26 o 
   3  14  10       56.64       62.15     18.77 o 
   4  14  10        0.26        3.88     17.26 o 
   5  14  10        3.78       24.48     22.08 o 
   1  15  10        3.36       10.34     17.29 o 
   2  15  10       24.89       17.58     17.72 o 
   3  15  10        0.00        0.34     17.86 o 
   4  15  10        0.00       -1.80     18.80 o 
   0  16  10        2.34       11.54     25.23 o 
   1  16  10       24.91       11.72     19.22 o 
   2  16  10        4.75      -21.37     27.04 o 
   3  16  10        5.06       -7.71     19.42 o 
   1   1  11      336.56      292.80      7.58 o 
   2   1  11        2.48        1.50      4.83 o 
   3   1  11        3.68        8.48      5.94 o 
   4   1  11      235.18      246.56     10.97 o 
   5   1  11      355.44      371.94     14.41 o 
   6   1  11       14.57       -9.76      9.20 o 
   7   1  11       26.39       31.69     10.88 o 
   8   1  11       15.63       -3.96     15.74 o 
   9   1  11       18.09        8.29     20.36 o 
   0   2  11      838.55      840.63     18.23 o 
   1   2  11       92.84       79.79      6.59 o 
   2   2  11      529.14      529.84     11.17 o 
   3   2  11     1704.40     1692.64     25.71 o 
   4   2  11       11.54        8.43      7.04 o 
   5   2  11      113.98       83.26     10.13 o 
   6   2  11       29.58       16.78     10.07 o 
   7   2  11      246.03      266.45     17.01 o 
   8   2  11       42.62        9.19     15.66 o 
   9   2  11       18.21       22.51     21.86 o 
   1   3  11     4708.89     4629.32     57.04 o 
   2   3  11      515.05      528.53     11.14 o 
   3   3  11      275.44      282.18      9.19 o 
   4   3  11      464.78      477.94     13.72 o 
   5   3  11      503.34      464.25     15.36 o 
   6   3  11       34.75       24.52     11.44 o 
   7   3  11        8.93      -15.00     13.97 o 
   8   3  11       28.29       21.64     17.49 o 
   9   3  11       14.03      -11.96     20.88 o 
   0   4  11     1440.19     1395.91     32.21 o 
   1   4  11      149.97      128.98      9.36 o 
   2   4  11      467.75      464.86     12.48 o 
   3   4  11     1151.28     1178.39     21.22 o 
   4   4  11       16.35       13.20      9.42 o 
   5   4  11      318.75      304.76     18.23 o 
   6   4  11        3.37       -2.14     11.48 o 
   7   4  11      439.87      498.08     36.09 o 
   8   4  11       11.33      -15.62     16.57 o 
   9   4  11        6.39        2.77     22.01 o 
   1   5  11      587.51      552.19     14.82 o 
   2   5  11      556.83      526.37     13.42 o 
   3   5  11      141.35      160.88     10.13 o 
   4   5  11       75.37       55.35      9.97 o 
   5   5  11      141.88      176.02     18.46 o 
   6   5  11       34.76       25.83     14.31 o 
   7   5  11       60.10       42.96     15.69 o 
   8   5  11        4.59        5.56     17.72 o 
   9   5  11       12.12      -16.37     19.90 o 
   0   6  11      169.40      206.73     17.79 o 
   1   6  11       28.89       29.27      7.77 o 
   2   6  11      603.02      602.62     16.56 o 
   3   6  11      210.37      229.49     15.87 o 
   4   6  11       64.65       53.58     16.35 o 
   5   6  11      995.55      924.41     24.97 o 
   6   6  11       64.97       28.25     15.50 o 
   7   6  11       22.80       30.37     16.69 o 
   8   6  11        0.98        0.79     17.99 o 
   9   6  11       26.02       28.18     21.49 o 
   1   7  11      237.53      254.24     14.09 o 
   2   7  11      232.01      235.08     12.99 o 
   3   7  11      645.16      612.31     17.83 o 
   4   7  11      337.83      378.74     23.58 o 
   5   7  11      133.88      141.72     16.93 o 
   6   7  11        4.89       -5.57     14.31 o 
   7   7  11       68.95       44.39     17.61 o 
   8   7  11       12.10       23.06     18.96 o 
   0   8  11        0.09      -14.57      9.71 o 
   1   8  11      132.05      168.03     11.77 o 
   2   8  11        0.16       -0.50      9.04 o 
   3   8  11      139.64      162.15     14.02 o 
   4   8  11       29.74       15.06     11.70 o 
   5   8  11       21.54       19.79     15.83 o 
   6   8  11       68.08       73.97     19.17 o 
   7   8  11      263.15      297.34     24.14 o 
   8   8  11        4.51      -30.00     20.00 o 
   1   9  11      473.68      485.97     15.70 o 
   2   9  11        1.31       -3.21      9.94 o 
   3   9  11      657.85      625.44     21.63 o 
   4   9  11        0.00      -15.65     12.15 o 
   5   9  11      131.89      169.20     21.37 o 
   6   9  11        0.12        7.12     18.15 o 
   7   9  11        0.08       15.02     20.35 o 
   8   9  11        0.84      -15.33     23.58 o 
   0  10  11       59.91       50.39     13.91 o 
   1  10  11     1419.84     1331.61     26.09 o 
   2  10  11       98.85      106.59     13.40 o 
   3  10  11        2.33       -9.26     13.24 o 
   4  10  11        0.21      -14.75     13.05 o 
   5  10  11      186.57      163.72     21.92 o 
   6  10  11       51.22       46.67     24.79 o 
   7  10  11       65.90       55.78     23.22 o 
   1  11  11      249.81      275.48     15.88 o 
   2  11  11        4.18       17.06     11.79 o 
   3  11  11      123.51      117.86     15.95 o 
   4  11  11       20.28       -3.40     14.16 o 
   5  11  11       69.83       50.00     23.66 o 
   6  11  11        2.21        8.93     20.37 o 
   7  11  11        0.00       13.98     22.59 o 
   0  12  11        5.81       10.30     15.37 o 
   1  12  11      113.68      133.44     13.66 o 
   2  12  11       12.31       11.95     13.20 o 
   3  12  11       22.09        3.53     14.12 o 
   4  12  11        0.51       17.11     15.28 o 
   5  12  11        0.74       -4.72     18.40 o 
   6  12  11        5.86       15.90     22.20 o 
   1  13  11        0.01       19.12     12.35 o 
   2  13  11        9.33       -1.77     14.60 o 
   3  13  11       86.46      100.62     18.13 o 
   4  13  11        8.10        6.83     19.82 o 
   5  13  11        1.74       -3.54     21.29 o 
   6  13  11        2.63       -5.58     22.18 o 
   0  14  11        3.38       14.04     21.11 o 
   1  14  11      154.58      158.00     18.05 o 
   2  14  11        8.29       -4.79     15.03 o 
   3  14  11       50.35       47.83     18.03 o 
   4  14  11        0.11       -8.26     18.24 o 
   5  14  11        0.00       23.29     26.36 o 
   1  15  11      186.77      192.52     23.23 o 
   2  15  11        0.41      -16.53     22.10 o 
   3  15  11      105.98       80.40     19.78 o 
   4  15  11        6.47       -6.40     18.64 o 
   0  16  11        0.00      -31.70     22.20 o 
   1  16  11       69.37       60.00     29.71 o 
   2  16  11        0.01       -6.05     20.48 o 
   0   0  12     1251.99     1263.24     39.64 o 
   1   0  12     1033.64      995.81     21.05 o 
   2   0  12        4.87        6.57      6.80 o 
   3   0  12     1293.30     1150.51     28.80 o 
   4   0  12       63.95       88.60     12.60 o 
   5   0  12      228.72      216.07     17.15 o 
   6   0  12       42.43       14.61     13.73 o 
   7   0  12      212.45      251.58     29.00 o 
   8   0  12      489.41      515.33     30.54 o 
   9   0  12      147.52      185.54     45.08 o 
   1   1  12      945.72     1016.91     17.02 o 
   2   1  12      326.78      327.02     12.86 o 
   3   1  12       99.11      118.36      8.74 o 
   4   1  12       86.82      100.55     11.31 o 
   5   1  12      281.35      291.59     13.18 o 
   6   1  12       77.95       72.08     13.45 o 
   7   1  12      149.64      157.27     14.82 o 
   8   1  12        7.06       -9.86     17.41 o 
   9   1  12      187.11      215.77     24.57 o 
   0   2  12      147.33      158.78      9.56 o 
   1   2  12      616.56      558.25     16.09 o 
   2   2  12        9.04       -5.27      5.19 o 
   3   2  12      942.50      914.94     17.65 o 
   4   2  12      127.91      125.56      9.62 o 
   5   2  12       98.80       81.02     12.55 o 
   6   2  12       94.97       74.19     13.30 o 
   7   2  12        0.04       -6.85     12.97 o 
   8   2  12      114.37       64.92     20.36 o 
   9   2  12      146.38      110.05     25.07 o 
   1   3  12      101.76       92.60      8.57 o 
   2   3  12      602.03      623.18     14.39 o 
   3   3  12      163.80      192.08     10.44 o 
   4   3  12      141.95      146.74     11.66 o 
   5   3  12       12.66       -2.44     10.24 o 
   6   3  12        0.24       -1.61     11.18 o 
   7   3  12        2.28       -4.22     14.72 o 
   8   3  12        2.35      -10.09     16.91 o 
   9   3  12        9.64       14.19     22.56 o 
   0   4  12       10.02       18.36      9.67 o 
   1   4  12      455.01      414.50     13.35 o 
   2   4  12        1.19        6.30      7.25 o 
   3   4  12      336.10      330.52     15.36 o 
   4   4  12      560.50      554.33     17.32 o 
   5   4  12       18.93       -1.73     11.28 o 
   6   4  12      256.89      249.36     17.27 o 
   7   4  12       42.28       57.57     16.49 o 
   8   4  12        0.14      -25.70     17.13 o 
   9   4  12        0.36      -34.82     23.21 o 
   1   5  12       46.83       55.30      8.71 o 
   2   5  12      316.09      317.48     13.77 o 
   3   5  12      305.71      334.54     14.77 o 
   4   5  12       12.62       14.06      9.85 o 
   5   5  12     1317.67     1236.38     31.29 o 
   6   5  12       40.32       18.59     12.76 o 
   7   5  12       47.20       29.69     16.15 o 
   8   5  12        9.24      -16.15     17.95 o 
   9   5  12      133.96      133.98     28.61 o 
   0   6  12      232.59      289.68     17.23 o 
   1   6  12      845.50      848.28     19.81 o 
   2   6  12       55.16       49.78      9.19 o 
   3   6  12      437.02      419.13     23.03 o 
   4   6  12      438.74      461.68     22.50 o 
   5   6  12       37.65       37.54     12.73 o 
   6   6  12      281.01      298.67     21.45 o 
   7   6  12      124.00      179.81     20.74 o 
   8   6  12       62.06       45.89     19.93 o 
   1   7  12      733.48      705.35     18.76 o 
   2   7  12      345.01      384.28     16.34 o 
   3   7  12       49.62       71.40     13.15 o 
   4   7  12      928.61      795.86     23.03 o 
   5   7  12      336.71      345.77     22.03 o 
   6   7  12       14.48       29.12     18.95 o 
   7   7  12       52.01       55.43     21.30 o 
   8   7  12       22.54       10.79     19.60 o 
   0   8  12        2.19       -7.42     11.25 o 
   1   8  12      160.92      171.41     12.63 o 
   2   8  12       29.81       50.89     11.94 o 
   3   8  12      588.63      540.37     20.01 o 
   4   8  12      129.62      101.64     13.80 o 
   5   8  12       43.80        7.19     16.98 o 
   6   8  12      302.66      334.16     39.83 o 
   7   8  12      195.05      229.84     34.04 o 
   8   8  12        2.07        5.47     22.42 o 
   1   9  12       86.28      101.68     11.18 o 
   2   9  12       37.54       36.16     11.13 o 
   3   9  12       81.34      104.44     16.33 o 
   4   9  12      454.07      468.65     22.23 o 
   5   9  12        1.90        7.29     17.06 o 
   6   9  12        3.53       21.46     19.47 o 
   7   9  12        2.50       -0.35     20.72 o 
   0  10  12      204.72      242.76     24.69 o 
   1  10  12       68.31       97.41     11.61 o 
   2  10  12      283.17      270.31     20.88 o 
   3  10  12       15.93        6.34     12.15 o 
   4  10  12       45.76       44.64     15.39 o 
   5  10  12        1.35       21.56     18.24 o 
   6  10  12        7.15       -1.70     19.76 o 
   7  10  12        0.96       -3.74     22.80 o 
   1  11  12       22.04       36.66     11.69 o 
   2  11  12        0.07       -1.20     12.51 o 
   3  11  12        2.17      -10.61     12.93 o 
   4  11  12       53.03       59.94     16.41 o 
   5  11  12      140.27      185.96     23.42 o 
   6  11  12       27.27       19.78     21.12 o 
   0  12  12        0.49      -11.62     15.24 o 
   1  12  12        4.51       -1.64     12.28 o 
   2  12  12      286.12      265.77     20.53 o 
   3  12  12      169.69      194.71     19.45 o 
   4  12  12        0.85      -10.63     14.69 o 
   5  12  12        0.02        5.77     19.33 o 
   6  12  12       38.90       37.17     23.72 o 
   1  13  12      166.26      164.11     17.90 o 
   2  13  12        0.98      -22.22     14.82 o 
   3  13  12        1.10        5.77     16.13 o 
   4  13  12       11.61        1.82     17.23 o 
   5  13  12      242.14      256.50     27.24 o 
   0  14  12        2.54        5.70     20.66 o 
   1  14  12       83.33       94.29     18.37 o 
   2  14  12        0.07       15.81     20.36 o 
   3  14  12       49.56       64.26     18.82 o 
   4  14  12        2.30       26.64     19.28 o 
   1  15  12       13.75        2.43     18.69 o 
   2  15  12        4.22      -14.62     17.88 o 
   3  15  12        1.99        2.55     18.91 o 
   0  16  12        0.03        6.09     24.47 o 
   1  16  12        1.21      -19.37     20.53 o 
   1   1  13       82.20       85.75      6.61 o 
   2   1  13      282.36      288.00      9.80 o 
   3   1  13        6.75       -2.95      6.98 o 
   4   1  13       74.51       89.88      9.82 o 
   5   1  13      202.59      214.47     14.23 o 
   6   1  13        0.59      -13.59     11.52 o 
   7   1  13       67.48       35.79     14.79 o 
   8   1  13      116.33      100.52     21.78 o 
   9   1  13       17.02      -12.96     26.67 o 
   0   2  13     3132.06     3051.16     68.98 o 
   1   2  13       86.25       95.27      7.67 o 
   2   2  13      190.16      211.26      9.15 o 
   3   2  13     1004.56      962.42     25.70 o 
   4   2  13      563.38      538.42     16.93 o 
   5   2  13       35.89       42.34     11.15 o 
   6   2  13      150.40      169.76     16.05 o 
   7   2  13      120.14      136.80     18.83 o 
   8   2  13        7.61      -10.70     18.89 o 
   9   2  13        0.76      -10.71     24.13 o 
   1   3  13      202.82      205.35     11.31 o 
   2   3  13     1171.72     1144.09     22.82 o 
   3   3  13      501.65      483.68     14.14 o 
   4   3  13      517.30      549.26     17.34 o 
   5   3  13      467.98      500.78     19.26 o 
   6   3  13      210.01      211.71     17.34 o 
   7   3  13        3.65      -13.34     13.58 o 
   8   3  13      218.99      197.51     24.88 o 
   9   3  13        2.71       -2.62     23.27 o 
   0   4  13     4705.76     4331.78     78.99 o 
   1   4  13      225.13      232.88     12.36 o 
   2   4  13       66.25       52.86      8.85 o 
   3   4  13      739.23      717.33     18.39 o 
   4   4  13      925.05      809.93     22.17 o 
   5   4  13        6.81      -11.31     11.79 o 
   6   4  13       52.54       46.70     14.41 o 
   7   4  13      202.00      219.65     21.06 o 
   8   4  13        9.21      -22.86     17.85 o 
   1   5  13        3.60       -2.29      7.26 o 
   2   5  13     1082.52      994.63     21.93 o 
   3   5  13       85.84       95.05     11.16 o 
   4   5  13       10.76       -0.93     11.38 o 
   5   5  13      173.15      167.02     17.41 o 
   6   5  13       77.66       78.35     15.23 o 
   7   5  13        6.11       -7.70     16.58 o 
   8   5  13       65.20       38.57     20.65 o 
   0   6  13      908.95      813.31     25.95 o 
   1   6  13      305.61      378.06     17.22 o 
   2   6  13      146.63      170.03     12.34 o 
   3   6  13     1252.13     1125.98     26.49 o 
   4   6  13      249.68      270.30     19.42 o 
   5   6  13        8.82       -8.15     14.09 o 
   6   6  13       46.67       54.84     18.79 o 
   7   6  13       10.42      -27.46     18.30 o 
   8   6  13        7.57        2.01     23.23 o 
   1   7  13       50.77       39.84      9.53 o 
   2   7  13       93.35       74.25     10.92 o 
   3   7  13      543.23      487.91     18.60 o 
   4   7  13       17.72       18.50     11.27 o 
   5   7  13      311.99      312.54     21.67 o 
   6   7  13      111.81      140.23     22.41 o 
   7   7  13        7.72       -6.59     20.22 o 
   8   7  13        9.49       -9.42     22.94 o 
   0   8  13      656.20      616.73     24.55 o 
   1   8  13       57.23       41.59     10.75 o 
   2   8  13       42.33       30.10     10.67 o 
   3   8  13      110.74      115.30     13.99 o 
   4   8  13      154.06      159.81     15.44 o 
   5   8  13      128.66      166.80     21.91 o 
   6   8  13       27.11       -7.23     22.40 o 
   7   8  13      184.79      164.46     27.04 o 
   1   9  13      368.65      426.69     18.59 o 
   2   9  13      753.91      700.37     20.82 o 
   3   9  13       26.68       11.00     11.93 o 
   4   9  13        2.80       10.48     12.73 o 
   5   9  13      229.71      219.33     24.39 o 
   6   9  13       16.67       21.63     20.13 o 
   7   9  13       33.87       16.74     23.05 o 
   0  10  13      635.79      570.23     26.42 o 
   1  10  13      318.41      340.98     20.03 o 
   2  10  13        4.13        7.99     11.60 o 
   3  10  13       88.17       83.85     18.99 o 
   4  10  13      186.01      192.05     19.41 o 
   5  10  13       45.71       52.71     19.41 o 
   6  10  13       23.64       -2.15     20.97 o 
   7  10  13       44.61       25.82     25.14 o 
   1  11  13       30.91       24.49     13.37 o 
   2  11  13      159.18      164.47     16.96 o 
   3  11  13        2.13       16.71     14.51 o 
   4  11  13        6.97       -4.66     14.71 o 
   5  11  13      113.48      118.31     23.61 o 
   6  11  13       28.34        3.04     35.13 o 
   0  12  13       31.65       29.42     17.72 o 
   1  12  13       20.92       17.05     14.16 o 
   2  12  13        8.09        3.27     13.93 o 
   3  12  13       69.13       75.97     20.95 o 
   4  12  13       26.33       16.29     16.39 o 
   5  12  13        5.45       19.32     20.14 o 
   1  13  13        0.34        5.18     14.54 o 
   2  13  13        2.48      -12.58     15.77 o 
   3  13  13       29.78       16.50     16.55 o 
   4  13  13        3.42       11.42     17.91 o 
   5  13  13        0.99      -28.65     26.60 o 
   0  14  13       23.70       34.03     22.26 o 
   1  14  13        0.51       -7.99     16.74 o 
   2  14  13        2.39      -24.86     16.57 o 
   3  14  13        3.72      -12.40     17.43 o 
   4  14  13       11.39       -7.38     18.72 o 
   1  15  13       12.98       11.75     23.52 o 
   2  15  13       30.96       22.73     19.40 o 
   0   0  14      255.41      282.04     19.53 o 
   1   0  14        5.52        2.24      7.33 o 
   2   0  14      657.25      644.34     17.95 o 
   3   0  14      245.35      272.36     22.25 o 
   4   0  14      187.92      213.62     33.12 o 
   5   0  14        1.48      -10.42     13.73 o 
   6   0  14      425.78      409.74     31.79 o 
   7   0  14       23.42      -20.89     32.72 o 
   8   0  14      112.00      114.15     36.49 o 
   1   1  14      201.10      223.37     11.85 o 
   2   1  14      404.28      410.23     11.28 o 
   3   1  14      247.65      259.92     13.26 o 
   4   1  14       22.62       17.81     10.03 o 
   5   1  14       50.37       38.59     14.12 o 
   6   1  14      185.21      185.91     15.73 o 
   7   1  14      165.79      111.15     26.11 o 
   8   1  14       22.21       17.41     24.07 o 
   0   2  14       32.98       46.55     12.40 o 
   1   2  14     1064.46     1076.53     21.78 o 
   2   2  14       73.85       94.50      9.35 o 
   3   2  14       41.12       32.80      9.62 o 
   4   2  14      110.94      116.03     12.17 o 
   5   2  14        0.49      -16.95     11.30 o 
   6   2  14      113.51      102.90     15.40 o 
   7   2  14      103.55       80.48     16.63 o 
   8   2  14       84.80       87.79     21.83 o 
   1   3  14       17.23       11.35      7.78 o 
   2   3  14        5.69       15.23      8.10 o 
   3   3  14      493.38      498.28     16.83 o 
   4   3  14      361.50      420.41     17.72 o 
   5   3  14       23.19        4.08     11.71 o 
   6   3  14        0.04      -13.32     13.55 o 
   7   3  14        0.95       12.35     15.79 o 
   8   3  14        0.15      -22.01     24.28 o 
   0   4  14      340.46      387.32     19.39 o 
   1   4  14        0.03      -11.50      7.66 o 
   2   4  14      337.77      345.40     14.88 o 
   3   4  14       15.93        2.61      8.80 o 
   4   4  14        7.57        7.26     11.70 o 
   5   4  14       40.41       39.94     15.23 o 
   6   4  14       80.52       57.44     14.79 o 
   7   4  14       33.38        8.16     17.50 o 
   8   4  14       21.05        7.58     20.36 o 
   1   5  14       16.90       11.12      8.79 o 
   2   5  14     1067.58     1053.32     23.20 o 
   3   5  14      213.87      236.55     21.25 o 
   4   5  14       36.51       34.05     12.57 o 
   5   5  14        1.31      -10.24     13.91 o 
   6   5  14        8.34       16.48     16.07 o 
   7   5  14       97.76       90.49     23.42 o 
   8   5  14       87.14      109.75     23.53 o 
   0   6  14      472.54      504.28     24.89 o 
   1   6  14      461.17      477.55     16.62 o 
   2   6  14      334.70      333.56     15.49 o 
   3   6  14      421.12      446.72     17.72 o 
   4   6  14      181.15      175.47     17.54 o 
   5   6  14      385.92      432.29     25.29 o 
   6   6  14      158.51      208.75     45.84 o 
   7   6  14       25.49       -0.25     20.25 o 
   8   6  14      214.99      207.18     32.73 o 
   1   7  14      408.26      428.30     17.18 o 
   2   7  14      239.68      217.53     14.62 o 
   3   7  14      187.88      197.73     14.95 o 
   4   7  14       14.93       18.48     12.65 o 
   5   7  14      169.92      158.52     18.51 o 
   6   7  14      362.28      404.54     29.66 o 
   7   7  14        0.08       10.12     21.85 o 
   0   8  14      171.33      179.84     18.69 o 
   1   8  14        1.72       11.29     10.36 o 
   2   8  14      104.14       92.40     12.32 o 
   3   8  14       11.65        9.77     11.44 o 
   4   8  14       66.54       52.28     13.83 o 
   5   8  14       35.85       39.62     19.13 o 
   6   8  14        0.07       -5.48     19.53 o 
   7   8  14        0.09      -25.33     23.02 o 
   1   9  14        3.68      -15.79     10.53 o 
   2   9  14       14.33        9.57     11.79 o 
   3   9  14        5.71       -0.26     12.57 o 
   4   9  14        0.03       -3.92     15.36 o 
   5   9  14      116.16       76.15     20.64 o 
   6   9  14       54.82       61.21     22.81 o 
   7   9  14       19.06        8.17     23.65 o 
   0  10  14        5.70        2.51     14.30 o 
   1  10  14       92.74       67.81     13.04 o 
   2  10  14        1.15        3.32     12.39 o 
   3  10  14      240.55      271.67     19.52 o 
   4  10  14       70.36       50.14     16.78 o 
   5  10  14        5.63        3.12     20.63 o 
   6  10  14       22.67       26.47     23.54 o 
   1  11  14        1.63       13.05     13.34 o 
   2  11  14      146.87      176.93     17.95 o 
   3  11  14       43.18       26.78     15.46 o 
   4  11  14        4.36        6.47     16.68 o 
   5  11  14       87.44       62.01     21.84 o 
   6  11  14       13.89       10.98     22.97 o 
   0  12  14      152.21      185.51     24.41 o 
   1  12  14       79.85       51.07     15.71 o 
   2  12  14        7.99      -20.70     13.80 o 
   3  12  14       35.04       23.03     16.08 o 
   4  12  14      117.25      131.17     20.18 o 
   5  12  14        9.15      -26.23     25.60 o 
   1  13  14       15.93        1.49     14.53 o 
   2  13  14       96.50      118.90     21.97 o 
   3  13  14        8.17       -4.11     16.85 o 
   4  13  14       22.67       17.68     26.46 o 
   0  14  14       51.24       86.71     24.96 o 
   1  14  14       25.85       10.58     17.60 o 
   2  14  14       16.69      -16.47     22.55 o 
   3  14  14       20.68       19.84     19.49 o 
   1  15  14        6.28       18.26     20.71 o 
   1   1  15        1.08        0.18      7.39 o 
   2   1  15      668.46      684.15     17.44 o 
   3   1  15      199.98      221.35     13.33 o 
   4   1  15        3.01       -3.08     10.41 o 
   5   1  15        6.65       -2.37     11.61 o 
   6   1  15       25.49       25.03     17.11 o 
   7   1  15        0.03        8.23     20.39 o 
   8   1  15       22.16       12.47     25.51 o 
   0   2  15     1897.96     1988.43     51.94 o 
   1   2  15      142.55      136.92     10.79 o 
   2   2  15      138.81      128.69     10.77 o 
   3   2  15      147.86      149.32     13.62 o 
   4   2  15      410.38      453.69     17.92 o 
   5   2  15       27.39       30.45     12.72 o 
   6   2  15       52.03       57.07     15.73 o 
   7   2  15        0.06       -9.29     18.55 o 
   8   2  15        3.50      -43.01     28.67 o 
   1   3  15       63.61       64.56      9.24 o 
   2   3  15      900.67      855.12     21.39 o 
   3   3  15      349.25      329.89     15.28 o 
   4   3  15      505.75      574.51     22.04 o 
   5   3  15       75.10       57.18     20.71 o 
   6   3  15      305.13      337.01     21.65 o 
   7   3  15        0.00        6.62     19.96 o 
   8   3  15      156.54      156.72     30.41 o 
   0   4  15      428.39      399.67     44.72 o 
   1   4  15      771.68      743.13     19.28 o 
   2   4  15      174.25      188.71     12.58 o 
   3   4  15       12.13       16.75     12.59 o 
   4   4  15      724.09      688.90     24.27 o 
   5   4  15       55.56       31.39     15.18 o 
   6   4  15      139.92      170.67     20.04 o 
   7   4  15       12.91        4.24     19.60 o 
   8   4  15        1.65       -9.68     24.44 o 
   1   5  15       86.75       79.40     11.05 o 
   2   5  15      320.57      326.73     15.85 o 
   3   5  15      168.52      153.60     13.31 o 
   4   5  15      887.79      796.70     26.67 o 
   5   5  15       52.89       20.95     15.55 o 
   6   5  15       67.16       70.31     18.99 o 
   7   5  15       70.79       42.26     33.38 o 
   8   5  15       70.57       37.87     24.42 o 
   0   6  15       56.00       47.81     13.71 o 
   1   6  15       61.55       49.17     10.65 o 
   2   6  15        0.48      -14.80     10.02 o 
   3   6  15      133.99      129.11     13.29 o 
   4   6  15       19.64        1.60     15.05 o 
   5   6  15       42.02       46.97     17.26 o 
   6   6  15      142.12      141.48     23.48 o 
   7   6  15        4.10      -17.27     22.16 o 
   1   7  15       17.74       -7.63     10.11 o 
   2   7  15       70.43       79.36     12.17 o 
   3   7  15      152.22      136.38     14.88 o 
   4   7  15      207.21      214.86     17.43 o 
   5   7  15      105.62       87.63     18.18 o 
   6   7  15      110.38       87.24     21.40 o 
   7   7  15        0.72        5.05     22.47 o 
   0   8  15      930.95      877.93     30.12 o 
   1   8  15       31.57        6.67     12.84 o 
   2   8  15       19.61       -0.87     11.35 o 
   3   8  15       69.97       68.06     13.86 o 
   4   8  15       28.72       32.93     14.06 o 
   5   8  15       76.90       61.63     20.96 o 
   6   8  15       35.56        0.41     20.84 o 
   7   8  15       14.95        8.33     23.63 o 
   1   9  15        0.14       -7.32     11.43 o 
   2   9  15      228.66      224.95     17.47 o 
   3   9  15        5.70       -2.80     13.14 o 
   4   9  15      251.99      277.66     20.67 o 
   5   9  15       10.36      -10.64     19.12 o 
   6   9  15       56.47       97.99     24.84 o 
   0  10  15      229.64      267.55     23.19 o 
   1  10  15       14.36       -0.01     12.60 o 
   2  10  15      214.05      190.83     17.56 o 
   3  10  15       80.74       93.58     15.09 o 
   4  10  15      174.26      185.97     20.15 o 
   5  10  15        0.95      -24.09     19.98 o 
   6  10  15      192.82      217.05     27.98 o 
   1  11  15       33.45       17.34     14.34 o 
   2  11  15      391.36      420.55     25.52 o 
   3  11  15       76.88       67.10     16.00 o 
   4  11  15       88.18       78.64     19.03 o 
   5  11  15       12.44       15.64     20.89 o 
   0  12  15      118.12      102.31     24.19 o 
   1  12  15        0.04      -16.67     14.01 o 
   2  12  15        1.25       18.60     15.61 o 
   3  12  15        0.53       24.83     16.82 o 
   4  12  15       44.12       79.11     27.33 o 
   1  13  15       31.36       18.78     17.12 o 
   2  13  15       25.79       18.90     17.28 o 
   3  13  15        6.12        3.92     18.29 o 
   4  13  15        2.68      -10.93     20.75 o 
   0  14  15        4.00      -10.88     23.71 o 
   1  14  15        8.30        1.72     18.50 o 
   2  14  15        0.35        7.27     18.45 o 
   0   0  16      373.29      437.45     51.55 o 
   1   0  16        0.03      -21.35     19.54 o 
   2   0  16       28.69       16.84     22.35 o 
   3   0  16      613.73      573.24     29.00 o 
   4   0  16      829.23      818.97     36.06 o 
   5   0  16      131.33      164.15     26.25 o 
   6   0  16       64.06       96.95     44.74 o 
   7   0  16      310.40      343.78     44.55 o 
   8   0  16        3.99       -8.59     53.79 o 
   1   1  16      249.92      256.23     17.81 o 
   2   1  16      758.31      714.59     20.70 o 
   3   1  16        6.16      -17.25     11.50 o 
   4   1  16       80.39       73.98     15.43 o 
   5   1  16      646.27      672.60     26.70 o 
   6   1  16       57.52       48.20     19.67 o 
   7   1  16        6.01       22.86     24.13 o 
   8   1  16       18.64        8.16     26.89 o 
   0   2  16       15.31       22.53     14.08 o 
   1   2  16       13.99        5.23      8.58 o 
   2   2  16        1.13      -13.35      8.90 o 
   3   2  16       23.50       22.56     11.72 o 
   4   2  16      296.35      280.49     20.02 o 
   5   2  16       41.20       42.06     16.32 o 
   6   2  16       94.85       74.33     20.07 o 
   7   2  16      122.21      100.61     23.34 o 
   8   2  16       18.40       -8.79     28.20 o 
   1   3  16        0.18        0.60      8.83 o 
   2   3  16      342.61      324.36     14.92 o 
   3   3  16        0.08       -0.55     10.34 o 
   4   3  16       95.08      108.98     14.88 o 
   5   3  16      261.88      293.11     28.28 o 
   6   3  16       22.73        2.09     17.56 o 
   7   3  16       10.54       -3.28     23.81 o 
   8   3  16        4.01       21.68     36.56 o 
   0   4  16        7.70        2.75     14.55 o 
   1   4  16        0.03        6.90      9.66 o 
   2   4  16       14.03       10.92      9.97 o 
   3   4  16       11.83        2.50     10.00 o 
   4   4  16       18.09       19.80     13.18 o 
   5   4  16        5.87       -9.67     18.16 o 
   6   4  16        1.98        6.94     19.16 o 
   7   4  16        7.32      -18.85     21.93 o 
   1   5  16      511.07      519.09     24.18 o 
   2   5  16      344.88      385.13     17.28 o 
   3   5  16      119.62      160.91     15.85 o 
   4   5  16      217.12      260.49     21.06 o 
   5   5  16      111.77       97.55     17.92 o 
   6   5  16        0.02        9.77     20.12 o 
   7   5  16        1.69       16.33     23.58 o 
   0   6  16       62.84       75.54     14.69 o 
   1   6  16       10.76        5.60     10.40 o 
   2   6  16      119.56      122.73     12.73 o 
   3   6  16      228.43      255.33     16.78 o 
   4   6  16       89.43      101.47     17.26 o 
   5   6  16        4.42       -7.75     16.42 o 
   6   6  16       57.82       29.69     20.49 o 
   7   6  16      120.42      132.06     28.28 o 
   1   7  16      262.23      229.84     15.41 o 
   2   7  16      127.27      113.37     13.46 o 
   3   7  16       23.95       19.17     13.21 o 
   4   7  16        9.62       12.91     13.17 o 
   5   7  16       23.95       25.78     17.79 o 
   6   7  16       66.87       64.18     22.68 o 
   7   7  16        2.13      -22.95     22.26 o 
   0   8  16      300.58      308.13     22.16 o 
   1   8  16       14.25        9.10     12.04 o 
   2   8  16       79.79       61.25     13.16 o 
   3   8  16        3.33      -18.54     12.36 o 
   4   8  16       66.33       69.07     15.36 o 
   5   8  16       74.22       67.74     21.49 o 
   6   8  16       77.56       64.52     23.37 o 
   1   9  16      150.52      146.22     15.34 o 
   2   9  16        1.81      -11.07     12.82 o 
   3   9  16       69.85       83.83     15.43 o 
   4   9  16        0.03      -10.15     14.64 o 
   5   9  16       95.14       88.91     23.93 o 
   6   9  16        8.30       -1.78     23.53 o 
   0  10  16        3.73        1.88     16.86 o 
   1  10  16        2.54       -8.53     13.08 o 
   2  10  16       12.82       15.42     14.46 o 
   3  10  16       14.62       33.02     20.26 o 
   4  10  16        9.81      -15.03     16.16 o 
   5  10  16       12.81      -26.35     20.88 o 
   1  11  16       12.53       13.70     14.57 o 
   2  11  16      334.27      327.83     20.89 o 
   3  11  16       85.14       82.42     17.17 o 
   4  11  16        7.88      -10.01     18.24 o 
   5  11  16        0.06       -2.39     21.86 o 
   0  12  16      643.28      604.88     35.87 o 
   1  12  16       14.66       -7.05     16.41 o 
   2  12  16        5.22        1.71     15.73 o 
   3  12  16       16.03       30.06     22.11 o 
   4  12  16       72.63       36.51     19.56 o 
   1  13  16        0.78       -3.48     17.21 o 
   2  13  16      251.05      225.67     22.22 o 
   3  13  16        9.92       11.33     18.92 o 
   0  14  16       59.52       81.02     28.21 o 
   1   1  17       64.94       75.15     18.01 o 
   2   1  17       94.66       88.94     15.03 o 
   3   1  17        0.21       -7.50     14.28 o 
   4   1  17       30.15        6.18     16.69 o 
   5   1  17      109.97       79.62     19.43 o 
   6   1  17        0.01      -17.74     40.07 o 
   7   1  17        3.21      -32.11     24.22 o 
   0   2  17      299.01      283.41     38.88 o 
   1   2  17      220.94      238.11     18.50 o 
   2   2  17      120.35      126.14     13.69 o 
   3   2  17       80.35      131.97     16.91 o 
   4   2  17       47.31       35.99     16.94 o 
   5   2  17       16.17       15.41     17.88 o 
   6   2  17       29.98        1.68     22.58 o 
   7   2  17       54.55       84.75     27.47 o 
   1   3  17      208.70      224.08     14.20 o 
   2   3  17        7.33        5.61      9.65 o 
   3   3  17       77.28       73.44     14.00 o 
   4   3  17      274.24      311.32     18.99 o 
   5   3  17       27.74       33.43     16.63 o 
   6   3  17       81.19       46.35     23.25 o 
   7   3  17        0.11      -19.19     26.37 o 
   0   4  17      818.47      801.69     33.14 o 
   1   4  17      482.91      494.98     20.95 o 
   2   4  17      101.96      111.02     12.45 o 
   3   4  17        0.82      -10.46     11.14 o 
   4   4  17       88.78      113.47     17.31 o 
   5   4  17        3.77      -14.63     16.20 o 
   6   4  17        7.41        7.75     21.91 o 
   7   4  17       74.13       16.57     30.68 o 
   1   5  17       38.03       29.33     10.39 o 
   2   5  17        0.20       -4.06     10.48 o 
   3   5  17       19.30       -0.21     10.72 o 
   4   5  17       51.68       50.26     16.76 o 
   5   5  17        1.82      -17.92     16.38 o 
   6   5  17       11.92      -17.68     19.29 o 
   7   5  17       13.57       -8.39     24.48 o 
   0   6  17       64.70       64.74     21.66 o 
   1   6  17        1.26       -9.69     10.48 o 
   2   6  17        5.42        8.71     11.47 o 
   3   6  17      140.98      126.10     13.67 o 
   4   6  17        2.92        3.04     15.09 o 
   5   6  17        0.90       24.44     17.68 o 
   6   6  17        0.19        6.80     22.37 o 
   7   6  17       16.82       21.07     24.73 o 
   1   7  17      167.15      233.39     16.10 o 
   2   7  17        0.01       -6.76     12.08 o 
   3   7  17       20.31       14.34     13.62 o 
   4   7  17      290.85      284.77     19.95 o 
   5   7  17       26.04       26.00     19.34 o 
   6   7  17       11.60        3.20     21.98 o 
   0   8  17       35.66       56.11     16.55 o 
   1   8  17       23.89        3.18     12.61 o 
   2   8  17       17.12       11.64     12.58 o 
   3   8  17      354.95      371.23     25.24 o 
   4   8  17        9.22       15.16     15.59 o 
   5   8  17       14.26        1.97     20.54 o 
   6   8  17        7.42       -1.31     23.95 o 
   1   9  17       44.41       45.65     13.92 o 
   2   9  17        0.14      -14.12     13.52 o 
   3   9  17       14.29       18.69     14.46 o 
   4   9  17       14.83       -9.27     15.73 o 
   5   9  17      248.77      258.42     27.97 o 
   0  10  17        7.94        7.82     18.29 o 
   1  10  17        6.53        3.91     13.66 o 
   2  10  17       39.38       41.44     15.79 o 
   3  10  17      219.22      249.10     21.46 o 
   4  10  17       34.94       25.81     18.13 o 
   5  10  17        0.58      -13.26     22.95 o 
   1  11  17       81.69       79.36     17.04 o 
   2  11  17       59.65       39.88     17.23 o 
   3  11  17        0.15      -24.27     16.25 o 
   4  11  17        8.80       29.26     18.83 o 
   0  12  17       40.79       71.88     23.26 o 
   1  12  17        6.08       -5.59     16.66 o 
   2  12  17       27.17        5.88     17.08 o 
   3  12  17       28.17       15.27     22.18 o 
   1  13  17       15.93        1.11     19.00 o 
   0   0  18      143.09      118.63     40.96 o 
   1   0  18      363.88      410.61     37.89 o 
   2   0  18      144.23      206.03     33.39 o 
   3   0  18     1293.08     1265.20     58.84 o 
   4   0  18       20.04        8.66     29.22 o 
   5   0  18        9.55      -11.32     32.47 o 
   6   0  18       17.81       17.51     52.87 o 
   7   0  18      286.53      336.80     47.15 o 
   1   1  18      370.10      407.14     27.94 o 
   2   1  18       58.11       59.05     18.40 o 
   3   1  18      150.88      168.38     22.97 o 
   4   1  18       88.65       85.20     23.34 o 
   5   1  18      517.17      564.85     35.00 o 
   6   1  18       12.20      -34.91     23.27 o 
   7   1  18       23.55       14.33     37.22 o 
   0   2  18       14.07       25.65     24.65 o 
   1   2  18      555.38      584.47     30.11 o 
   2   2  18      201.74      202.93     18.68 o 
   3   2  18      474.94      482.82     26.09 o 
   4   2  18        6.60        4.02     17.13 o 
   5   2  18       11.87       29.19     19.89 o 
   6   2  18        3.78       10.99     24.20 o 
   7   2  18       57.82       58.32     33.07 o 
   1   3  18      133.63      116.01     16.66 o 
   2   3  18        3.09      -14.57     11.90 o 
   3   3  18       12.77        0.03     14.00 o 
   4   3  18       15.82       -0.29     13.96 o 
   5   3  18      207.78      196.29     32.77 o 
   6   3  18        7.64      -12.42     24.25 o 
   7   3  18        0.06      -38.87     25.92 o 
   0   4  18       13.28       -0.23     15.83 o 
   1   4  18       22.41       21.34     11.15 o 
   2   4  18      141.58      150.47     18.49 o 
   3   4  18       33.86       18.73     13.45 o 
   4   4  18        9.63        7.53     14.65 o 
   5   4  18       60.34       62.44     18.25 o 
   6   4  18        0.01       -8.79     25.46 o 
   7   4  18        2.55      -18.50     31.35 o 
   1   5  18       10.38        5.32     11.04 o 
   2   5  18      185.27      180.68     14.74 o 
   3   5  18       32.28       19.03     13.33 o 
   4   5  18        5.38        1.76     16.73 o 
   5   5  18      100.22      135.04     25.02 o 
   6   5  18       27.83        7.38     26.35 o 
   0   6  18      127.19      135.75     21.82 o 
   1   6  18      434.87      459.12     20.23 o 
   2   6  18       29.01       14.21     12.50 o 
   3   6  18      123.73      142.23     15.61 o 
   4   6  18        1.95        8.62     17.35 o 
   5   6  18       60.34       15.00     19.67 o 
   6   6  18       64.14      107.29     24.26 o 
   1   7  18      232.41      249.14     17.16 o 
   2   7  18        0.36       -3.14     12.38 o 
   3   7  18      200.06      245.36     19.95 o 
   4   7  18       21.09        6.62     15.07 o 
   5   7  18       40.14       47.25     21.43 o 
   6   7  18       10.85      -23.75     25.52 o 
   0   8  18       51.64       52.28     22.24 o 
   1   8  18       64.83       69.32     14.52 o 
   2   8  18       77.57       51.23     15.47 o 
   3   8  18      219.96      235.62     19.77 o 
   4   8  18        3.46      -11.73     15.18 o 
   5   8  18        0.00      -14.92     21.24 o 
   1   9  18        4.42        3.94     13.94 o 
   2   9  18        7.18        7.84     15.14 o 
   3   9  18        0.43      -11.42     15.60 o 
   4   9  18       58.62       45.60     17.37 o 
   5   9  18       29.67       37.71     24.24 o 
   0  10  18        1.37       -4.57     22.84 o 
   1  10  18       14.76        3.44     18.80 o 
   2  10  18        0.60       -5.58     15.83 o 
   3  10  18        4.50      -10.88     16.75 o 
   4  10  18       29.18        7.87     18.89 o 
   1  11  18      158.57      144.99     18.89 o 
   2  11  18        1.28      -11.46     17.22 o 
   3  11  18       19.12        9.26     16.93 o 
   0  12  18       32.75       12.84     30.47 o 
   1  12  18       62.11       39.93     19.20 o 
   2  12  18        1.44      -19.16     17.30 o 
   1   1  19        4.59       14.01     18.44 o 
   2   1  19       29.80       27.41     19.47 o 
   3   1  19       45.14       26.47     19.97 o 
   4   1  19        7.34        0.38     20.86 o 
   5   1  19       95.87      109.80     30.72 o 
   6   1  19        0.01       -3.01     31.08 o 
   0   2  19      435.17      450.18     42.71 o 
   1   2  19        8.35        9.33     18.34 o 
   2   2  19       32.16       38.66     19.06 o 
   3   2  19       67.74       31.57     21.53 o 
   4   2  19        2.24       -8.12     21.44 o 
   5   2  19       17.73       12.83     23.07 o 
   6   2  19       16.78       19.43     26.89 o 
   1   3  19      109.39       99.28     21.66 o 
   2   3  19       99.64      105.29     23.95 o 
   3   3  19       40.25       57.19     17.98 o 
   4   3  19        2.03       -0.76     20.43 o 
   5   3  19       40.12       59.55     24.67 o 
   6   3  19        5.08       35.33     25.92 o 
   0   4  19      159.06      178.12     39.77 o 
   1   4  19       14.55        0.42     16.10 o 
   2   4  19      176.25      200.86     18.06 o 
   3   4  19       23.85       13.97     15.17 o 
   4   4  19       15.44       10.19     17.05 o 
   5   4  19        4.62       -2.92     22.40 o 
   6   4  19       30.09       21.33     27.50 o 
   1   5  19       38.21       41.85     12.36 o 
   2   5  19       95.58       72.58     17.38 o 
   3   5  19       94.99      118.59     18.43 o 
   4   5  19        0.09      -18.06     17.09 o 
   5   5  19        0.08       -9.20     18.88 o 
   6   5  19       66.91       41.41     26.99 o 
   0   6  19       98.21       99.31     25.50 o 
   1   6  19       51.35       45.52     13.54 o 
   2   6  19       21.90        4.80     13.35 o 
   3   6  19       16.99       13.10     15.04 o 
   4   6  19        8.98        3.75     18.33 o 
   5   6  19        0.05      -12.26     19.66 o 
   6   6  19        2.51       10.67     24.38 o 
   1   7  19       16.84       11.94     13.02 o 
   2   7  19       31.56       25.12     14.25 o 
   3   7  19       10.75       20.07     15.84 o 
   4   7  19       21.47       36.72     19.59 o 
   5   7  19       23.67       35.84     22.55 o 
   0   8  19        4.51      -32.16     21.44 o 
   1   8  19        1.82      -10.81     13.80 o 
   2   8  19        8.13      -16.82     17.44 o 
   3   8  19      236.75      236.79     21.30 o 
   4   8  19        0.00       20.30     18.10 o 
   5   8  19       13.42      -27.33     22.95 o 
   1   9  19      112.52      119.91     17.18 o 
   2   9  19       20.55        3.73     18.85 o 
   3   9  19        8.69       10.62     17.36 o 
   4   9  19        0.04        0.20     17.64 o 
   0  10  19        0.12       17.25     26.38 o 
   1  10  19       13.55       14.23     16.71 o 
   2  10  19        5.36        0.69     17.29 o 
   3  10  19      134.08      170.96     26.62 o 
   1  11  19       10.11      -10.19     16.85 o 
   2  11  19        0.00      -25.14     16.76 o 
   0   0  20     1039.62     1001.33     74.68 o 
   1   0  20      241.38      273.34     43.99 o 
   2   0  20       71.65       69.28     30.15 o 
   3   0  20      129.29      131.99     33.82 o 
   4   0  20       43.58       61.08     35.14 o 
   5   0  20        0.24       11.59     35.62 o 
   6   0  20        0.68      -71.30     55.50 o 
   1   1  20      721.08      741.79     34.11 o 
   2   1  20      380.57      461.70     32.58 o 
   3   1  20        0.33      -25.36     20.30 o 
   4   1  20        7.86       48.49     24.33 o 
   5   1  20       93.94       71.68     28.27 o 
   6   1  20        3.17       -5.71     34.46 o 
   0   2  20      617.31      654.13     50.72 o 
   1   2  20       37.68       48.91     20.50 o 
   2   2  20        0.16       -5.61     20.82 o 
   3   2  20       39.68       31.54     22.22 o 
   4   2  20        6.27        9.89     23.42 o 
   5   2  20       14.27       41.31     32.26 o 
   6   2  20       27.37       20.52     35.46 o 
   1   3  20        3.89      -26.71     18.94 o 
   2   3  20       44.71       45.69     21.99 o 
   3   3  20       37.87        4.30     22.43 o 
   4   3  20        0.70        3.60     23.59 o 
   5   3  20       11.05        1.49     38.40 o 
   6   3  20       21.73      -11.17     34.59 o 
   0   4  20       13.91      -17.27     49.95 o 
   1   4  20       32.91       23.14     21.21 o 
   2   4  20       25.32        5.60     17.13 o 
   3   4  20       97.06       95.76     20.57 o 
   4   4  20       36.05       32.50     23.70 o 
   5   4  20        0.00      -35.68     23.79 o 
   1   5  20       17.02       16.41     18.78 o 
   2   5  20        5.18       15.41     15.95 o 
   3   5  20       25.16        4.08     16.33 o 
   4   5  20        5.84      -17.28     18.91 o 
   5   5  20       42.00       40.86     24.50 o 
   0   6  20        8.92      -19.09     23.45 o 
   1   6  20      180.56      187.56     18.86 o 
   2   6  20       20.17       29.60     16.37 o 
   3   6  20       20.78        7.20     18.32 o 
   4   6  20       47.14       66.00     21.60 o 
   5   6  20       18.77       31.19     21.35 o 
   1   7  20       36.32       37.81     14.75 o 
   2   7  20       47.29       42.50     15.22 o 
   3   7  20        2.67       -0.14     16.43 o 
   4   7  20       18.11       34.58     21.45 o 
   0   8  20       48.00       10.31     24.53 o 
   1   8  20        0.02       -1.28     14.68 o 
   2   8  20       14.51       -7.82     15.75 o 
   3   8  20       67.38       57.95     20.01 o 
   4   8  20        1.69      -12.54     18.47 o 
   1   9  20       13.99       32.93     15.87 o 
   2   9  20       22.05       27.76     17.79 o 
   3   9  20       31.94       35.24     18.05 o 
   0  10  20       33.12       42.30     26.59 o 
   1  10  20        0.75       -8.75     17.17 o 
   2  10  20       46.60       20.23     18.54 o 
   1   1  21        2.29       13.49     24.70 o 
   2   1  21       24.70       42.58     23.21 o 
   3   1  21        3.21      -30.30     20.20 o 
   4   1  21        6.01      -14.88     24.80 o 
   5   1  21        0.13      -39.58     26.39 o 
   0   2  21       10.39       14.37     46.49 o 
   1   2  21       87.30       69.42     23.16 o 
   2   2  21       38.09       32.41     21.77 o 
   3   2  21        0.55      -13.39     23.62 o 
   4   2  21       55.90       36.96     26.84 o 
   5   2  21        0.22      -30.74     33.23 o 
   1   3  21        7.17       27.12     22.10 o 
   2   3  21      101.84      126.05     24.76 o 
   3   3  21       45.54       66.22     23.77 o 
   4   3  21      179.62      185.04     34.97 o 
   5   3  21        0.01       11.07     36.08 o 
   0   4  21       17.10       -7.27     30.11 o 
   1   4  21       12.37        9.83     22.46 o 
   2   4  21       21.32       23.04     24.12 o 
   3   4  21        7.85        9.40     25.52 o 
   4   4  21       55.79       61.64     33.30 o 
   5   4  21        6.88        8.01     33.35 o 
   1   5  21        0.44      -23.63     22.57 o 
   2   5  21       59.66       55.65     26.87 o 
   3   5  21       17.75       30.00     25.54 o 
   4   5  21       91.90       88.68     27.68 o 
   0   6  21       43.00      115.03     38.69 o 
   1   6  21      160.50      125.90     33.00 o 
   2   6  21        6.41      -23.67     16.54 o 
   3   6  21        3.14      -11.97     18.66 o 
   4   6  21        4.79        1.99     21.74 o 
   1   7  21        2.61        7.20     19.23 o 
   2   7  21        0.78       -1.48     17.68 o 
   3   7  21        6.38      -21.97     19.93 o 
   4   7  21       12.57       -0.65     22.08 o 
   0   8  21       32.45       27.31     25.05 o 
   1   8  21       10.33       -4.90     18.00 o 
   2   8  21       15.53       45.51     18.12 o 
   3   8  21       34.61       52.78     22.84 o 
   1   9  21       22.46        0.00     18.85 o 
   2   9  21      121.56      152.70     21.19 o 
   0   0  22     1106.67     1006.03     79.68 o 
   1   0  22       58.39       48.74     72.45 o 
   2   0  22       25.33      -24.19     32.26 o 
   3   0  22       10.58      -22.64     32.95 o 
   4   0  22       17.77       58.63     39.49 o 
   5   0  22        0.31      -20.16     43.33 o 
   1   1  22      128.40      116.53     25.53 o 
   2   1  22      125.22      140.80     25.69 o 
   3   1  22        6.46       -4.67     24.19 o 
   4   1  22        1.16       34.72     28.27 o 
   0   2  22      347.08      373.61     46.04 o 
   1   2  22        0.21       -7.59     25.93 o 
   2   2  22        2.17       29.12     23.90 o 
   3   2  22        1.01        5.07     25.51 o 
   4   2  22        0.13      -15.23     27.11 o 
   1   3  22       74.11       91.98     24.21 o 
   2   3  22        0.18      -17.84     23.38 o 
   3   3  22        0.08      -38.97     25.98 o 
   4   3  22       40.43       13.61     33.42 o 
   0   4  22       99.19      113.26     36.57 o 
   1   4  22        6.08       -5.17     24.23 o 
   2   4  22        0.57       15.00     25.32 o 
   3   4  22        6.87       33.38     27.91 o 
   4   4  22       42.57       15.10     33.25 o 
   1   5  22        0.00       21.87     26.08 o 
   2   5  22       84.06       93.64     28.09 o 
   3   5  22       29.88      -26.16     31.54 o 
   4   5  22       18.68       -5.42     36.08 o 
   0   6  22       64.12       74.33     38.91 o 
   1   6  22        1.43       -2.78     26.69 o 
   2   6  22        4.64      -13.44     21.22 o 
   3   6  22        7.14      -10.89     32.79 o 
   1   7  22       34.92       58.40     27.77 o 
   2   7  22       48.64       44.19     21.19 o 
   0   8  22       65.30       97.06     71.32 o 
   1   8  22        0.49       -2.09     23.43 o 
   1   1  23        3.13       -1.00     24.35 o 
   2   1  23       42.18       45.87     25.43 o 
   3   1  23       16.94       37.47     27.62 o 
   0   2  23       17.47      -31.88     32.98 o 
   1   2  23       13.05       -0.59     24.25 o 
   2   2  23       78.53       94.23     27.05 o 
   3   2  23       10.93        2.21     27.06 o 
   1   3  23       12.81        8.49     25.10 o 
   2   3  23      125.94      147.30     29.98 o 
   3   3  23        6.94      -14.69     28.27 o 
   0   4  23      367.87      374.64     61.63 o 
   1   4  23       29.54       27.87     26.09 o 
   2   4  23        0.81      -28.78     25.39 o 
   3   4  23       56.12       66.74     30.28 o 
   1   5  23       19.61        6.06     28.05 o 
   2   5  23       23.83        5.89     28.16 o 
   0   6  23        0.21      -21.37     82.94 o 
   1   6  23        6.37      -14.83     27.71 o 
   0   0  24       17.29       -3.23     52.27 o 
   1   0  24       57.69       47.46     46.96 o 
   2   0  24      148.59       97.96     39.15 o 
   1   1  24       38.03       49.20     27.40 o 
   2   1  24        7.31      -27.03     27.05 o 
   0   2  24       16.78      -18.64     35.46 o 
   1   2  24        0.10      -28.33     26.24 o 
   2   2  24       44.81        8.58     26.82 o 
   1   3  24        3.58       16.62     28.16 o 
   0   4  24        0.31       13.25     40.99 o 
   1   4  24        5.28        6.07     27.77 o 
                                                 
